# Supplementary material for: Convergent evolution of viral-like Borg archaeal extrachromosomal elements and giant eukaryotic viruses
Source: Nat Commun. 2025 Nov 27;16:10641. doi: 10.1038/s41467-025-65646-7 (PMC12660748; doi:10.1038/s41467-025-65646-7)
Supplement: Supplementary file 3 — Supplementary Data [file 41467_2025_65646_MOESM3_ESM.xlsx]

## Sheet: Supp. Data 2 plDDT bitscore  
Overview statistics	Count	Fraction
Proteins analyzed (7 Borg genomes)	9661
Structure models generated (plDDT > 27) - 92%	8847	0.915744
Proteins with confident structure predictions (plDDT >70)	6073	0.62861
Proteins with confident structure predictions and bitscores for PDB matches > 200	2187	0.226374
Proteins with very confident structure predictions (plDDT > 90)	1853	0.191802
Proteins with very confident structure predictions and bitscores for PDB matches > 200	1846	0.191078
protein_id	query	target	fident	alnlen	mismatch	gapopen	qstart	qend	tstart	tend	evalue	bits	rmsd	prob	theader	mean_plddt	median_plddt	min_plddt	max_plddt
Amethyst_Illumina_multi-sample_FINAL_10_Amethyst_Borg_SRVP_65_4B_1_25m_complete_SR-VP_9_9_2021_65_4B_1_25m___5656___6018___1	Amethyst_Illumina_multi-sample_FINAL_10_Amethyst_Borg_SRVP_65_4B_1_25m_complete_SR-VP_9_9_2021_65_4B_1_25m___5656___6018___1_relaxed_rank_001_alphafold2_ptm_model_4_seed_000	5fc2_B	0.106	66	52	2	23	88	57	115	3.517	41	5.428	0.233	5fc2_B Structure of a separase in complex with a pAMK peptide containing a phospho-serine	55.4431	60.75	23.86	74.94
Amethyst_Illumina_multi-sample_FINAL_100_Amethyst_Borg_SRVP_65_4B_1_25m_complete_SR-VP_9_9_2021_65_4B_1_25m___62323___62817___1	Amethyst_Illumina_multi-sample_FINAL_100_Amethyst_Borg_SRVP_65_4B_1_25m_complete_SR-VP_9_9_2021_65_4B_1_25m___62323___62817___1_relaxed_rank_001_alphafold2_ptm_model_2_seed_000	6w8u_A	0.12	166	104	9	3	164	2	129	0.0007793	112	13.96	1	6w8u_A Cryo-EM of the Pyrobaculum arsenaticum pilus	80.3139	90.5	38.25	98.31
Amethyst_Illumina_multi-sample_FINAL_1000_Amethyst_Borg_SRVP_65_4B_1_25m_complete_SR-VP_9_9_2021_65_4B_1_25m___800371___800931___1	Amethyst_Illumina_multi-sample_FINAL_1000_Amethyst_Borg_SRVP_65_4B_1_25m_complete_SR-VP_9_9_2021_65_4B_1_25m___800371___800931___1_relaxed_rank_001_alphafold2_ptm_model_5_seed_000	3d8m_A	0.112	177	96	11	25	170	2	148	1.959	24	16.47	0.051	3d8m_A Crystal structure of a chimeric receptor binding protein from lactococcal phages subspecies TP901-1 and p2	42.7834	41.62	22.28	81.94
Amethyst_Illumina_multi-sample_FINAL_1001	Amethyst_Illumina_multi-sample_FINAL_1001_relaxed_rank_001_alphafold2_ptm_model_3_seed_000	4yu6_A	0.145	737	317	38	16	461	33	747	1.03e-19	422	13.54	1	4yu6_A Crystal structure of Bacillus anthracis immune inhibitor A2 peptidase zymogen	80.5037	91	21.08	98.81
Amethyst_Illumina_multi-sample_FINAL_1002_Amethyst_Borg_SRVP_65_4B_1_25m_complete_SR-VP_9_9_2021_65_4B_1_25m___802991___803296___1	Amethyst_Illumina_multi-sample_FINAL_1002_Amethyst_Borg_SRVP_65_4B_1_25m_complete_SR-VP_9_9_2021_65_4B_1_25m___802991___803296___1_relaxed_rank_001_alphafold2_ptm_model_1_seed_000	2dqr_B	0.122	57	46	2	34	89	6	59	5.46	26	5.169	0.063	2dqr_B Crystal structure of the replication terminator protein mutant RTP.E39K.R42Q	76.6824	92.44	31.34	98.06
Amethyst_Illumina_multi-sample_FINAL_1003	Amethyst_Illumina_multi-sample_FINAL_1003_relaxed_rank_001_alphafold2_ptm_model_5_seed_000	7sqc_F0	0.115	338	226	22	109	405	1	306	1.64e-10	184	13.19	1	7sqc_F0 Ciliary C1 central pair apparatus isolated from Chlamydomonas reinhardtii	77.038	86.19	25.16	97.94
Amethyst_Illumina_multi-sample_FINAL_1004_Amethyst_Borg_SRVP_65_4B_1_25m_complete_SR-VP_9_9_2021_65_4B_1_25m___805488___805706___1	Amethyst_Illumina_multi-sample_FINAL_1004_Amethyst_Borg_SRVP_65_4B_1_25m_complete_SR-VP_9_9_2021_65_4B_1_25m___805488___805706___1_relaxed_rank_001_alphafold2_ptm_model_3_seed_000	3phs_A	0.186	107	51	7	2	72	123	229	0.0005345	162	3.532	1	3phs_A Crystal Structure of GBS52, the minor pilin in gram-positive pathogen Streptococcus agalactiae	93.201	94.12	63.06	96.5
Amethyst_Illumina_multi-sample_FINAL_1005	Amethyst_Illumina_multi-sample_FINAL_1005_relaxed_rank_001_alphafold2_ptm_model_1_seed_000	1ni0_B	0.098	162	107	11	93	232	8	152	0.001148	82	8.616	0.988	1ni0_B Structure of the Y94F mutant of the restriction endonuclease PvuII	87.9113	90.81	31.42	98.5
Amethyst_Illumina_multi-sample_FINAL_1006_Amethyst_Borg_SRVP_65_4B_1_25m_complete_SR-VP_9_9_2021_65_4B_1_25m___806593___806898___1	Amethyst_Illumina_multi-sample_FINAL_1006_Amethyst_Borg_SRVP_65_4B_1_25m_complete_SR-VP_9_9_2021_65_4B_1_25m___806593___806898___1_relaxed_rank_001_alphafold2_ptm_model_3_seed_000	7v9s_R	0.25	56	40	1	45	100	41	94	1.3	43	10.04	0.277	7v9s_R Telomeric trinucleosome in open state	82.5507	88.69	51.53	93.88
Amethyst_Illumina_multi-sample_FINAL_1008	Amethyst_Illumina_multi-sample_FINAL_1008_relaxed_rank_001_alphafold2_ptm_model_3_seed_000	4yu6_B	0.144	718	294	37	26	442	8	705	8.27e-19	509	9.685	1	4yu6_B Crystal structure of Bacillus anthracis immune inhibitor A2 peptidase zymogen	91.5423	95.56	30.55	98.88
Amethyst_Illumina_multi-sample_FINAL_1009	Amethyst_Illumina_multi-sample_FINAL_1009_relaxed_rank_001_alphafold2_ptm_model_3_seed_000	4ce7_B	0.11	381	225	20	131	436	5	346	8.06e-06	188	6.145	1	4ce7_B Crystal structure of a novel unsaturated beta-glucuronyl hydrolase enzyme, belonging to family GH105, involved in ulvan degradation	68.7048	78.19	21.72	98.5
Amethyst_Illumina_multi-sample_FINAL_101	Amethyst_Illumina_multi-sample_FINAL_101_relaxed_rank_001_alphafold2_ptm_model_4_seed_000	7p2q_A	0.291	151	88	7	1	139	1	144	9.62e-07	198	7.233	1	7p2q_A Human Signal Peptidase Complex Paralog C (SPC-C)	79.2025	85.75	34.72	97.06
Amethyst_Illumina_multi-sample_FINAL_1010	Amethyst_Illumina_multi-sample_FINAL_1010_relaxed_rank_001_alphafold2_ptm_model_3_seed_000	5z87_B	0.119	117	80	5	14	107	639	755	7.182e-05	177	3.957	1	5z87_B Structural of a novel b-glucosidase EmGH1 at 2.3 angstrom from Erythrobacter marinus	80.114	86.06	27.86	97.81
Amethyst_Illumina_multi-sample_FINAL_1011	Amethyst_Illumina_multi-sample_FINAL_1011_relaxed_rank_001_alphafold2_ptm_model_5_seed_000	4kyw_A	0.101	177	110	15	117	253	6	173	0.009229	72	10.19	0.949	4kyw_A Restriction endonuclease DPNI in complex with two DNA molecules	92.2804	93.88	49.16	98.69
Amethyst_Illumina_multi-sample_FINAL_1012	Amethyst_Illumina_multi-sample_FINAL_1012_relaxed_rank_001_alphafold2_ptm_model_5_seed_000	4e0s_A	0.135	140	75	9	56	190	446	544	0.01508	79	3.75	0.981	4e0s_A Crystal Structure of C5b-6	67.2506	74.5	23.75	90.88
Amethyst_Illumina_multi-sample_FINAL_1013	Amethyst_Illumina_multi-sample_FINAL_1013_relaxed_rank_001_alphafold2_ptm_model_5_seed_000	4dq0_A	0.213	145	101	5	308	443	19	159	4.92e-07	225	3.056	1	4dq0_A The crystal structure of tellurite resistance protein from Escherichia coli O157:H7 str. Sakai	91.667	95.19	26.34	98.81
Amethyst_Illumina_multi-sample_FINAL_1014	Amethyst_Illumina_multi-sample_FINAL_1014_relaxed_rank_001_alphafold2_ptm_model_4_seed_000	4m7t_A	0.192	285	172	10	1	278	1	234	1.58e-15	488	5.21	1	4m7t_A Crystal structure of BtrN in complex with AdoMet and 2-DOIA	93.494	96.44	51.25	98.69
Amethyst_Illumina_multi-sample_FINAL_1015_Amethyst_Borg_SRVP_65_4B_1_25m_complete_SR-VP_9_9_2021_65_4B_1_25m___816153___816752___1	Amethyst_Illumina_multi-sample_FINAL_1015_Amethyst_Borg_SRVP_65_4B_1_25m_complete_SR-VP_9_9_2021_65_4B_1_25m___816153___816752___1_relaxed_rank_001_alphafold2_ptm_model_3_seed_000	3zn5_B	0.135	206	128	14	4	197	1	168	0.006998	58	19.2	0.72	3zn5_B VP16, a capsid protein of bacteriophage P23-77 (VP16-virus-derived)	43.0663	41.44	22.84	65.69
Amethyst_Illumina_multi-sample_FINAL_1017_Amethyst_Borg_SRVP_65_4B_1_25m_complete_SR-VP_9_9_2021_65_4B_1_25m___816871___817437___1	Amethyst_Illumina_multi-sample_FINAL_1017_Amethyst_Borg_SRVP_65_4B_1_25m_complete_SR-VP_9_9_2021_65_4B_1_25m___816871___817437___1_relaxed_rank_001_alphafold2_ptm_model_5_seed_000	2br5_A	0.198	191	134	8	4	188	49	226	1.09e-09	282	3.557	1	2br5_A cmcI-N160 SAH	97.1888	98.56	51.12	99
Amethyst_Illumina_multi-sample_FINAL_1018_Amethyst_Borg_SRVP_65_4B_1_25m_complete_SR-VP_9_9_2021_65_4B_1_25m___817528___817941___1	Amethyst_Illumina_multi-sample_FINAL_1018_Amethyst_Borg_SRVP_65_4B_1_25m_complete_SR-VP_9_9_2021_65_4B_1_25m___817528___817941___1_relaxed_rank_001_alphafold2_ptm_model_5_seed_000	4xuo_B	0.15	93	68	4	42	124	64	155	0.004709	96	4.061	0.999	4xuo_B Structure of the CBM22-1 xylan-binding domain from Paenibacillus barcinonensis Xyn10C	87.5068	95.81	37.41	98.75
Amethyst_Illumina_multi-sample_FINAL_1019_Amethyst_Borg_SRVP_65_4B_1_25m_complete_SR-VP_9_9_2021_65_4B_1_25m___818470___818856___1	Amethyst_Illumina_multi-sample_FINAL_1019_Amethyst_Borg_SRVP_65_4B_1_25m_complete_SR-VP_9_9_2021_65_4B_1_25m___818470___818856___1_relaxed_rank_001_alphafold2_ptm_model_4_seed_000	2hew_F	0.069	130	93	9	11	120	1	122	0.001638	109	6.201	1	2hew_F The X-ray crystal structure of murine OX40L	89.8289	97.12	38.84	98.75
Amethyst_Illumina_multi-sample_FINAL_1020_Amethyst_Borg_SRVP_65_4B_1_25m_complete_SR-VP_9_9_2021_65_4B_1_25m___819278___819703___1	Amethyst_Illumina_multi-sample_FINAL_1020_Amethyst_Borg_SRVP_65_4B_1_25m_complete_SR-VP_9_9_2021_65_4B_1_25m___819278___819703___1_relaxed_rank_001_alphafold2_ptm_model_2_seed_000	7n1j_A	0.079	101	75	6	35	129	34	122	0.1929	64	8.702	0.855	7n1j_A Crystal structure of FGFR4 domain 3 in complex with a de novo-designed mini-binder	76.792	87.25	26.03	97.06
Amethyst_Illumina_multi-sample_FINAL_1021	Amethyst_Illumina_multi-sample_FINAL_1021_relaxed_rank_001_alphafold2_ptm_model_4_seed_000	3n3f_B	0.192	52	36	1	180	231	1	46	0.0524	99	2.877	0.999	3n3f_B Crystal Structure of the Human Collagen XV Trimerization Domain: A Potent Trimerizing Unit Common to Multiplexin Collagens	80.346	91.56	33.41	98.75
Amethyst_Illumina_multi-sample_FINAL_1022	Amethyst_Illumina_multi-sample_FINAL_1022_relaxed_rank_001_alphafold2_ptm_model_3_seed_000	5uim_B	0.131	38	31	2	63	98	234	271	8.168	35	2.437	0.138	5uim_B X-ray structure of the FdtF N-formyltransferase from salmonella enteric O60 in complex with folinic acid and TDP-Qui3N	52.3128	37.03	24.02	98.19
Amethyst_Illumina_multi-sample_FINAL_1023	Amethyst_Illumina_multi-sample_FINAL_1023_relaxed_rank_001_alphafold2_ptm_model_2_seed_000	4k36_B	0.212	372	230	19	1	325	3	358	2.74e-16	442	5.009	1	4k36_B His6 tagged anSMEcpe with bound AdoMet	77.9314	93	22.22	98.75
Amethyst_Illumina_multi-sample_FINAL_1024	Amethyst_Illumina_multi-sample_FINAL_1024_relaxed_rank_001_alphafold2_ptm_model_3_seed_000	2guk_A	0.131	129	82	9	20	144	2	104	0.2799	59	6.151	0.747	2guk_A Crystal Structure of the Conserved Protein of Unknown Function from Porphyromonas gingivalis	93.4769	95.88	53	98.62
Amethyst_Illumina_multi-sample_FINAL_1025_Amethyst_Borg_SRVP_65_4B_1_25m_complete_SR-VP_9_9_2021_65_4B_1_25m___823954___824166___1	Amethyst_Illumina_multi-sample_FINAL_1025_Amethyst_Borg_SRVP_65_4B_1_25m_complete_SR-VP_9_9_2021_65_4B_1_25m___823954___824166___1_relaxed_rank_001_alphafold2_ptm_model_2_seed_000	3ceb_A	0.116	86	47	3	8	70	1	80	0.5519	47	11.75	0.382	3ceb_A Crystal structure of a putative 4-amino-4-deoxychorismate lyase (hs_0128) from haemophilus somnus 129pt at 2.40 A resolution	51.2656	52	30.72	63.06
Amethyst_Illumina_multi-sample_FINAL_1026_Amethyst_Borg_SRVP_65_4B_1_25m_complete_SR-VP_9_9_2021_65_4B_1_25m___824350___824859___1	Amethyst_Illumina_multi-sample_FINAL_1026_Amethyst_Borg_SRVP_65_4B_1_25m_complete_SR-VP_9_9_2021_65_4B_1_25m___824350___824859___1_relaxed_rank_001_alphafold2_ptm_model_5_seed_000	7a4t_A	0.094	137	87	8	36	156	5	120	0.002084	108	6.955	1	7a4t_A Crystal structure of the GCN coiled-coil in complex with nanobody Nb39	75.8693	82.12	37.66	97.5
Amethyst_Illumina_multi-sample_FINAL_1027	Amethyst_Illumina_multi-sample_FINAL_1027_relaxed_rank_001_alphafold2_ptm_model_5_seed_000	2y72_B	0.357	84	49	3	204	284	3	84	7.17e-06	242	1.969	1	2y72_B Crystal structure of the PKD Domain of Collagenase G from Clostridium Histolyticum at 1.18 Angstrom Resolution.	64.2228	78.56	20.58	98.12
Amethyst_Illumina_multi-sample_FINAL_1028	Amethyst_Illumina_multi-sample_FINAL_1028_relaxed_rank_001_alphafold2_ptm_model_5_seed_000	7rk2_B	0.081	98	74	6	127	222	89	172	0.2006	46	11.99	0.353	7rk2_B Crystal structure of the human astrovirus serotype 8 capsid spike in complex with scFv 2D9, an astrovirus-neutralizing antibody, at 2.65-A resolution	84.2184	92.31	35.59	98.75
Amethyst_Illumina_multi-sample_FINAL_1029	Amethyst_Illumina_multi-sample_FINAL_1029_relaxed_rank_001_alphafold2_ptm_model_1_seed_000	2oxg_B	0.13	84	58	4	36	113	32	106	0.03121	77	4.616	0.975	2oxg_B The SoxYZ Complex of Paracoccus pantotrophus	68.6846	70.75	26.14	93.56
Amethyst_Illumina_multi-sample_FINAL_103	Amethyst_Illumina_multi-sample_FINAL_103_relaxed_rank_001_alphafold2_ptm_model_5_seed_000	3but_A	0.084	130	101	4	73	201	9	121	0.002004	81	8.108	0.986	3but_A Crystal structure of protein Af_0446 from Archaeoglobus fulgidus	88.2389	90.56	45.41	98.25
Amethyst_Illumina_multi-sample_FINAL_1030	Amethyst_Illumina_multi-sample_FINAL_1030_relaxed_rank_001_alphafold2_ptm_model_5_seed_000	6fwv_B	0.163	281	161	26	10	236	252	512	8.48e-08	160	9.988	1	6fwv_B The Bacillus anthracis TIE protein	76.1059	91	23.72	98.56
Amethyst_Illumina_multi-sample_FINAL_1031_Amethyst_Borg_SRVP_65_4B_1_25m_complete_SR-VP_9_9_2021_65_4B_1_25m___829209___829802___1	Amethyst_Illumina_multi-sample_FINAL_1031_Amethyst_Borg_SRVP_65_4B_1_25m_complete_SR-VP_9_9_2021_65_4B_1_25m___829209___829802___1_relaxed_rank_001_alphafold2_ptm_model_2_seed_000	4l1d_B	0.115	147	74	9	56	186	3	109	0.01131	77	8.402	0.975	4l1d_B Voltage-gated sodium channel beta3 subunit Ig domain	62.2341	73.06	25.36	94.56
Amethyst_Illumina_multi-sample_FINAL_1032	Amethyst_Illumina_multi-sample_FINAL_1032_relaxed_rank_001_alphafold2_ptm_model_5_seed_000	4yu6_A	0.135	740	321	33	16	455	33	753	6.95e-18	425	12.35	1	4yu6_A Crystal structure of Bacillus anthracis immune inhibitor A2 peptidase zymogen	81.5927	94.12	19.3	98.94
Amethyst_Illumina_multi-sample_FINAL_1033	Amethyst_Illumina_multi-sample_FINAL_1033_relaxed_rank_001_alphafold2_ptm_model_5_seed_000	4b1m_B	0.161	173	122	9	119	286	9	163	1.066e-05	244	3.332	1	4b1m_B CARBOHYDRATE BINDING MODULE CBM66 FROM BACILLUS SUBTILIS	80.0656	87.5	28.06	98.75
Amethyst_Illumina_multi-sample_FINAL_1034	Amethyst_Illumina_multi-sample_FINAL_1034_relaxed_rank_001_alphafold2_ptm_model_1_seed_000	1h8l_A	0.215	88	56	5	141	220	297	379	0.001627	121	6.094	1	1h8l_A Duck Carboxypeptidase D Domain II in complex with GEMSA	66.4715	72.06	27.58	96.56
Amethyst_Illumina_multi-sample_FINAL_1035_Amethyst_Borg_SRVP_65_4B_1_25m_complete_SR-VP_9_9_2021_65_4B_1_25m___834965___835195___1	Amethyst_Illumina_multi-sample_FINAL_1035_Amethyst_Borg_SRVP_65_4B_1_25m_complete_SR-VP_9_9_2021_65_4B_1_25m___834965___835195___1_relaxed_rank_001_alphafold2_ptm_model_5_seed_000	4xrr_B	0.148	27	21	1	4	30	416	440	7.912	33	2.495	0.116	4xrr_B Crystal structure of cals8 from micromonospora echinospora (P294S mutant)	68.9375	74	38.56	91.31
Amethyst_Illumina_multi-sample_FINAL_1036_Amethyst_Borg_SRVP_65_4B_1_25m_complete_SR-VP_9_9_2021_65_4B_1_25m___835253___835528___1	Amethyst_Illumina_multi-sample_FINAL_1036_Amethyst_Borg_SRVP_65_4B_1_25m_complete_SR-VP_9_9_2021_65_4B_1_25m___835253___835528___1_relaxed_rank_001_alphafold2_ptm_model_4_seed_000	6hif_Y	0.157	76	57	2	3	75	7	78	0.001069	128	4.767	1	6hif_Y Kuenenia stuttgartiensis hydrazine dehydrogenase complex	84.1393	88.69	43.38	93
Amethyst_Illumina_multi-sample_FINAL_1037_Amethyst_Borg_SRVP_65_4B_1_25m_complete_SR-VP_9_9_2021_65_4B_1_25m___835642___835929___1	Amethyst_Illumina_multi-sample_FINAL_1037_Amethyst_Borg_SRVP_65_4B_1_25m_complete_SR-VP_9_9_2021_65_4B_1_25m___835642___835929___1_relaxed_rank_001_alphafold2_ptm_model_1_seed_000	2rtu_A	0.238	67	44	3	20	79	3	69	3.023	35	4.858	0.138	2rtu_A Solution structure of oxidized human HMGB1 A box	75.1681	82.81	42.88	91.62
Amethyst_Illumina_multi-sample_FINAL_1038_Amethyst_Borg_SRVP_65_4B_1_25m_complete_SR-VP_9_9_2021_65_4B_1_25m___836634___836873___1	Amethyst_Illumina_multi-sample_FINAL_1038_Amethyst_Borg_SRVP_65_4B_1_25m_complete_SR-VP_9_9_2021_65_4B_1_25m___836634___836873___1_relaxed_rank_001_alphafold2_ptm_model_2_seed_000	3mn8_A	0.126	87	63	6	2	78	300	383	0.003226	117	4.434	1	3mn8_A Structure of Drosophila melanogaster carboxypeptidase D isoform 1B short	96.5117	97.75	68.25	98.56
Amethyst_Illumina_multi-sample_FINAL_1039_Amethyst_Borg_SRVP_65_4B_1_25m_complete_SR-VP_9_9_2021_65_4B_1_25m___836878___837141___1	Amethyst_Illumina_multi-sample_FINAL_1039_Amethyst_Borg_SRVP_65_4B_1_25m_complete_SR-VP_9_9_2021_65_4B_1_25m___836878___837141___1_relaxed_rank_001_alphafold2_ptm_model_3_seed_000	3mn8_D	0.109	91	63	8	9	87	301	385	0.009834	104	4.252	1	3mn8_D Structure of Drosophila melanogaster carboxypeptidase D isoform 1B short	92.69	97.69	40.41	98.69
Amethyst_Illumina_multi-sample_FINAL_104_Amethyst_Borg_SRVP_65_4B_1_25m_complete_SR-VP_9_9_2021_65_4B_1_25m___65354___65644___1	Amethyst_Illumina_multi-sample_FINAL_104_Amethyst_Borg_SRVP_65_4B_1_25m_complete_SR-VP_9_9_2021_65_4B_1_25m___65354___65644___1_relaxed_rank_001_alphafold2_ptm_model_4_seed_000	7oyc_D2	0.17	88	55	7	10	96	16	86	0.03876	54	6.066	0.601	7oyc_D2 Cryo-EM structure of the Xenopus egg 80S ribosome	85.0465	88.62	46.03	92.62
Amethyst_Illumina_multi-sample_FINAL_1040	Amethyst_Illumina_multi-sample_FINAL_1040_relaxed_rank_001_alphafold2_ptm_model_4_seed_000	3fc3_B	0.212	80	53	4	17	90	111	186	0.2326	57	7.789	0.692	3fc3_B Crystal structure of the beta-beta-alpha-Me type II restriction endonuclease Hpy99I	65.3075	66.62	23.2	97.56
Amethyst_Illumina_multi-sample_FINAL_1041_Amethyst_Borg_SRVP_65_4B_1_25m_complete_SR-VP_9_9_2021_65_4B_1_25m___839202___839744___1	Amethyst_Illumina_multi-sample_FINAL_1041_Amethyst_Borg_SRVP_65_4B_1_25m_complete_SR-VP_9_9_2021_65_4B_1_25m___839202___839744___1_relaxed_rank_001_alphafold2_ptm_model_3_seed_000	6fwv_A	0.111	206	120	17	5	176	250	426	5.6e-06	136	14.74	1	6fwv_A The Bacillus anthracis TIE protein	86.4369	92.285	28.77	98.5
Amethyst_Illumina_multi-sample_FINAL_1042_Amethyst_Borg_SRVP_65_4B_1_25m_complete_SR-VP_9_9_2021_65_4B_1_25m___839803___840363___1	Amethyst_Illumina_multi-sample_FINAL_1042_Amethyst_Borg_SRVP_65_4B_1_25m_complete_SR-VP_9_9_2021_65_4B_1_25m___839803___840363___1_relaxed_rank_001_alphafold2_ptm_model_4_seed_000	2ij0_C	0.106	113	84	7	86	185	10	118	0.009128	81	8.523	0.986	2ij0_C Structural basis of T cell specificity and activation by the bacterial superantigen toxic shock syndrome toxin-1	43.1364	38.97	19.58	79.69
Amethyst_Illumina_multi-sample_FINAL_1043	Amethyst_Illumina_multi-sample_FINAL_1043_relaxed_rank_001_alphafold2_ptm_model_5_seed_000	7fcn_D	0.11	136	64	9	234	354	7	100	0.03155	66	10.33	0.887	7fcn_D Crystal strcture of PirA insecticidal protein from Photorhabdus akhurstii	53.2185	44.66	21.7	95.81
Amethyst_Illumina_multi-sample_FINAL_1044_Amethyst_Borg_SRVP_65_4B_1_25m_complete_SR-VP_9_9_2021_65_4B_1_25m___841605___841772___1	Amethyst_Illumina_multi-sample_FINAL_1044_Amethyst_Borg_SRVP_65_4B_1_25m_complete_SR-VP_9_9_2021_65_4B_1_25m___841605___841772___1_relaxed_rank_001_alphafold2_ptm_model_5_seed_000	6sc8_A	0.157	38	31	1	3	39	92	129	4.852	36	3.591	0.15	6sc8_A dAb3/HOIP-RBR-Ligand4	55.8065	60.28	29.92	67
Amethyst_Illumina_multi-sample_FINAL_1045_Amethyst_Borg_SRVP_65_4B_1_25m_complete_SR-VP_9_9_2021_65_4B_1_25m___841850___842410___1	Amethyst_Illumina_multi-sample_FINAL_1045_Amethyst_Borg_SRVP_65_4B_1_25m_complete_SR-VP_9_9_2021_65_4B_1_25m___841850___842410___1_relaxed_rank_001_alphafold2_ptm_model_3_seed_000	5lk8_C	0.101	236	136	17	2	182	28	242	0.001241	65	16.81	0.872	5lk8_C single particle reconstruction of slow bee paralysis virus empty particle	89.0315	94.25	44.22	98.38
Amethyst_Illumina_multi-sample_FINAL_1046	Amethyst_Illumina_multi-sample_FINAL_1046_relaxed_rank_001_alphafold2_ptm_model_5_seed_000	2rau_A	0.172	399	229	26	38	393	3	343	1.42e-14	410	5.6	1	2rau_A Crystal structure of a putative lipase (NP_343859.1) from Sulfolobus solfataricus at 1.85 A resolution	89.3422	97.06	23.05	98.94
Amethyst_Illumina_multi-sample_FINAL_1047_Amethyst_Borg_SRVP_65_4B_1_25m_complete_SR-VP_9_9_2021_65_4B_1_25m___844043___844513___1	Amethyst_Illumina_multi-sample_FINAL_1047_Amethyst_Borg_SRVP_65_4B_1_25m_complete_SR-VP_9_9_2021_65_4B_1_25m___844043___844513___1_relaxed_rank_001_alphafold2_ptm_model_4_seed_000	4ru3_A	0.15	53	41	2	2	53	131	180	9.587	17	10.93	0.016	4ru3_A Crystal structure of the cell puncturing protein Orf41 from Pseudomonas phage SN	38.2413	33.88	23.81	65.12
Amethyst_Illumina_multi-sample_FINAL_1048	Amethyst_Illumina_multi-sample_FINAL_1048_relaxed_rank_001_alphafold2_ptm_model_2_seed_000	4qaw_D	0.083	263	167	22	166	391	306	531	0.0001601	78	14.88	0.978	4qaw_D Structure of modular Xyn30D from Paenibacillus barcinonensis	70.2479	80.095	24.12	97.5
Amethyst_Illumina_multi-sample_FINAL_1049	Amethyst_Illumina_multi-sample_FINAL_1049_relaxed_rank_001_alphafold2_ptm_model_5_seed_000	3x0t_A	0.112	107	83	7	487	586	6	107	0.006472	138	3.837	1	3x0t_A Crystal structure of PirA	68.7688	67.38	24.3	98.12
Amethyst_Illumina_multi-sample_FINAL_105_Amethyst_Borg_SRVP_65_4B_1_25m_complete_SR-VP_9_9_2021_65_4B_1_25m___65675___66127___1	Amethyst_Illumina_multi-sample_FINAL_105_Amethyst_Borg_SRVP_65_4B_1_25m_complete_SR-VP_9_9_2021_65_4B_1_25m___65675___66127___1_relaxed_rank_001_alphafold2_ptm_model_2_seed_000	2k48_A	0.144	76	65	0	1	76	29	104	2.159	59	1.966	0.747	2k48_A NMR Structure of the N-terminal Coiled Coil Domain of the Andes Hantavirus Nucleocapsid Protein	57.4278	58.81	27.52	83.88
Amethyst_Illumina_multi-sample_FINAL_1050_Amethyst_Borg_SRVP_65_4B_1_25m_complete_SR-VP_9_9_2021_65_4B_1_25m___848078___848245___1	Amethyst_Illumina_multi-sample_FINAL_1050_Amethyst_Borg_SRVP_65_4B_1_25m_complete_SR-VP_9_9_2021_65_4B_1_25m___848078___848245___1_relaxed_rank_001_alphafold2_ptm_model_4_seed_000	6jmk_B	0.263	19	14	0	2	20	61	79	3.736	38	0.7497	0.179	6jmk_B Ribosomal protein S7 from Mycobacterium tuberculosis	78.768	88.31	36.44	93.75
Amethyst_Illumina_multi-sample_FINAL_1051	Amethyst_Illumina_multi-sample_FINAL_1051_relaxed_rank_001_alphafold2_ptm_model_1_seed_000	2a5w_C	0.157	57	41	4	6	55	49	105	2.344	41	3.314	0.233	2a5w_C Crystal structure of the oxidized gamma-subunit of the dissimilatory sulfite reductase (DsrC) from Archaeoglobus fulgidus	57.1487	51.12	24.02	96.81
Amethyst_Illumina_multi-sample_FINAL_1053_Amethyst_Borg_SRVP_65_4B_1_25m_complete_SR-VP_9_9_2021_65_4B_1_25m___849054___849650___1	Amethyst_Illumina_multi-sample_FINAL_1053_Amethyst_Borg_SRVP_65_4B_1_25m_complete_SR-VP_9_9_2021_65_4B_1_25m___849054___849650___1_relaxed_rank_001_alphafold2_ptm_model_2_seed_000	3p1i_B	0.115	139	95	7	49	182	41	156	0.2436	51	10.08	0.505	3p1i_B Ligand binding domain of human ephrin type-B receptor 3	36.6438	36	24.39	55.12
Amethyst_Illumina_multi-sample_FINAL_1054	Amethyst_Illumina_multi-sample_FINAL_1054_relaxed_rank_001_alphafold2_ptm_model_2_seed_000	5wkw_A	0.097	184	92	12	43	208	158	285	0.01749	68	6.272	0.912	5wkw_A Crystal structure of apo wild type peptidylglycine alpha-hydroxylating monooxygenase (PHM)	83.7883	88	48.59	97.62
Amethyst_Illumina_multi-sample_FINAL_1055_Amethyst_Borg_SRVP_65_4B_1_25m_complete_SR-VP_9_9_2021_65_4B_1_25m___850465___850887___1	Amethyst_Illumina_multi-sample_FINAL_1055_Amethyst_Borg_SRVP_65_4B_1_25m_complete_SR-VP_9_9_2021_65_4B_1_25m___850465___850887___1_relaxed_rank_001_alphafold2_ptm_model_5_seed_000	7vmf_A	0.126	111	74	7	33	139	3	94	0.003774	125	3.393	1	7vmf_A Crystal structure of Arabidopsis thaliana HDT2	86.3598	91	54.88	98.38
Amethyst_Illumina_multi-sample_FINAL_1056_Amethyst_Borg_SRVP_65_4B_1_25m_complete_SR-VP_9_9_2021_65_4B_1_25m___850944___851369___1	Amethyst_Illumina_multi-sample_FINAL_1056_Amethyst_Borg_SRVP_65_4B_1_25m_complete_SR-VP_9_9_2021_65_4B_1_25m___850944___851369___1_relaxed_rank_001_alphafold2_ptm_model_2_seed_000	7f2p_1	0.075	120	96	5	30	141	6	118	0.0005288	136	4.586	1	7f2p_1 The head structure of Helicobacter pylori bacteriophage KHP40	83.3788	91.12	41.31	96.62
Amethyst_Illumina_multi-sample_FINAL_1057	Amethyst_Illumina_multi-sample_FINAL_1057_relaxed_rank_001_alphafold2_ptm_model_1_seed_000	7vrp_J	0.096	331	167	25	6	236	31	329	7.367e-05	79	21.13	0.981	7vrp_J Structure of infectious bursal disease virus Gx strain	91.0777	93.62	42.88	98.31
Amethyst_Illumina_multi-sample_FINAL_1058	Amethyst_Illumina_multi-sample_FINAL_1058_relaxed_rank_001_alphafold2_ptm_model_4_seed_000	1qmd_B	0.071	126	89	10	24	130	248	364	0.5889	48	7.67	0.411	1qmd_B calcium bound closed form alpha-toxin from Clostridium perfringens	71.5111	69.62	29.5	98.5
Amethyst_Illumina_multi-sample_FINAL_1059	Amethyst_Illumina_multi-sample_FINAL_1059_relaxed_rank_001_alphafold2_ptm_model_4_seed_000	6ia5_E	0.124	378	189	19	5	378	39	278	4.17e-10	225	19.49	1	6ia5_E Crystal Structure Analysis of Bacillus subtilis 168 XepA	91.3741	95.12	45.97	98.69
Amethyst_Illumina_multi-sample_FINAL_1060	Amethyst_Illumina_multi-sample_FINAL_1060_relaxed_rank_001_alphafold2_ptm_model_4_seed_000	2c0n_A	0.2	220	127	16	19	232	2	178	4e-12	334	4.164	1	2c0n_A Crystal Structure of A197 from STIV	91.2231	95.88	41.5	98.81
Amethyst_Illumina_multi-sample_FINAL_1062	Amethyst_Illumina_multi-sample_FINAL_1062_relaxed_rank_001_alphafold2_ptm_model_3_seed_000	2c0n_A	0.18	216	136	13	17	230	2	178	1.5e-10	279	6.417	1	2c0n_A Crystal Structure of A197 from STIV	89.427	95.19	32.53	98.69
Amethyst_Illumina_multi-sample_FINAL_1063	Amethyst_Illumina_multi-sample_FINAL_1063_relaxed_rank_001_alphafold2_ptm_model_2_seed_000	6tvp_A	0.153	417	268	22	7	372	2	384	1.19e-16	481	5.481	1	6tvp_A Structure of Mycobacterium smegmatis alpha-maltose-1-phosphate synthase GlgM	89.7927	95.81	31.75	98.88
Amethyst_Illumina_multi-sample_FINAL_1064	Amethyst_Illumina_multi-sample_FINAL_1064_relaxed_rank_001_alphafold2_ptm_model_5_seed_000	3cc8_A	0.18	199	118	8	237	391	6	203	2.1e-06	201	5.601	1	3cc8_A Crystal structure of a putative methyltransferase (bce_1332) from bacillus cereus atcc 10987 at 1.64 A resolution	80.3313	90.12	19.45	98.75
Amethyst_Illumina_multi-sample_FINAL_1065	Amethyst_Illumina_multi-sample_FINAL_1065_relaxed_rank_001_alphafold2_ptm_model_4_seed_000	2ost_C	0.154	136	87	12	160	285	3	120	0.007813	82	4.734	0.988	2ost_C The structure of a bacterial homing endonuclease : I-Ssp6803I	80.4709	85.12	26.69	97.88
Amethyst_Illumina_multi-sample_FINAL_1066	Amethyst_Illumina_multi-sample_FINAL_1066_relaxed_rank_001_alphafold2_ptm_model_2_seed_000	7fg9_B	0.321	221	135	6	5	220	130	340	4.37e-17	560	1.816	1	7fg9_B Alpha-1,2-glucosyltransferase_UDP_tll1591	94.9463	97.75	44.12	98.94
Amethyst_Illumina_multi-sample_FINAL_1067	Amethyst_Illumina_multi-sample_FINAL_1067_relaxed_rank_001_alphafold2_ptm_model_5_seed_000	8czj_A	0.164	261	185	9	2	245	51	295	4.72e-06	288	3.732	1	8czj_A A bacteria Zrt/Irt-like protein in the apo state	89.6964	94.94	35.28	98.69
Amethyst_Illumina_multi-sample_FINAL_1069_Amethyst_Borg_SRVP_65_4B_1_25m_complete_SR-VP_9_9_2021_65_4B_1_25m___861657___862043___1	Amethyst_Illumina_multi-sample_FINAL_1069_Amethyst_Borg_SRVP_65_4B_1_25m_complete_SR-VP_9_9_2021_65_4B_1_25m___861657___862043___1_relaxed_rank_001_alphafold2_ptm_model_2_seed_000	5ceg_A	0.163	49	41	0	1	49	7	55	5.184	37	2.682	0.164	5ceg_A X-ray structure of toxin/anti-toxin complex from Mesorhizobium opportunistum	66.5533	68.56	40.72	79
Amethyst_Illumina_multi-sample_FINAL_107_Amethyst_Borg_SRVP_65_4B_1_25m_complete_SR-VP_9_9_2021_65_4B_1_25m___66924___67418___1	Amethyst_Illumina_multi-sample_FINAL_107_Amethyst_Borg_SRVP_65_4B_1_25m_complete_SR-VP_9_9_2021_65_4B_1_25m___66924___67418___1_relaxed_rank_001_alphafold2_ptm_model_3_seed_000	2ehb_D	0.09	33	30	0	13	45	44	76	3.741	33	2.614	0.116	2ehb_D The structure of the C-terminal domain of the protein kinase AtSOS2 bound to the calcium sensor AtSOS3	59.9043	53.03	31.95	90.38
Amethyst_Illumina_multi-sample_FINAL_1070_Amethyst_Borg_SRVP_65_4B_1_25m_complete_SR-VP_9_9_2021_65_4B_1_25m___862048___862647___1	Amethyst_Illumina_multi-sample_FINAL_1070_Amethyst_Borg_SRVP_65_4B_1_25m_complete_SR-VP_9_9_2021_65_4B_1_25m___862048___862647___1_relaxed_rank_001_alphafold2_ptm_model_3_seed_000	4mh6_A	0.104	134	120	0	64	197	11	144	0.1194	107	3.454	1	4mh6_A 2.8 Angstrom Crystal Structure of Type III Secretion Protein YscO from Vibrio parahaemolyticus	64.2458	68.12	34.97	84.31
Amethyst_Illumina_multi-sample_FINAL_1071	Amethyst_Illumina_multi-sample_FINAL_1071_relaxed_rank_001_alphafold2_ptm_model_5_seed_000	6rh0_B	0.267	228	155	7	537	752	4	231	2.34e-17	555	7.832	1	6rh0_B Revisiting pH-gated conformational switch. Complex HK853-RR468 pH 5.5	82.1702	85.69	26.09	97.62
Amethyst_Illumina_multi-sample_FINAL_1072_Amethyst_Borg_SRVP_65_4B_1_25m_complete_SR-VP_9_9_2021_65_4B_1_25m___865074___865544___1	Amethyst_Illumina_multi-sample_FINAL_1072_Amethyst_Borg_SRVP_65_4B_1_25m_complete_SR-VP_9_9_2021_65_4B_1_25m___865074___865544___1_relaxed_rank_001_alphafold2_ptm_model_1_seed_000	1i3c_B	0.467	139	72	2	9	147	2	138	1.46e-19	695	0.9526	1	1i3c_B RESPONSE REGULATOR FOR CYANOBACTERIAL PHYTOCHROME, RCP1	90.9266	96.44	31.89	98.69
Amethyst_Illumina_multi-sample_FINAL_1073_Amethyst_Borg_SRVP_65_4B_1_25m_complete_SR-VP_9_9_2021_65_4B_1_25m___865611___866033___1	Amethyst_Illumina_multi-sample_FINAL_1073_Amethyst_Borg_SRVP_65_4B_1_25m_complete_SR-VP_9_9_2021_65_4B_1_25m___865611___866033___1_relaxed_rank_001_alphafold2_ptm_model_5_seed_000	6t7e_B	0.14	128	71	8	6	128	2	95	0.08224	65	7.163	0.872	6t7e_B PII-like protein CutA from Nostoc sp. PCC7120 in complex with MES	51.6491	50.06	28.53	76.56
Amethyst_Illumina_multi-sample_FINAL_1074_Amethyst_Borg_SRVP_65_4B_1_25m_complete_SR-VP_9_9_2021_65_4B_1_25m___866340___866678___1	Amethyst_Illumina_multi-sample_FINAL_1074_Amethyst_Borg_SRVP_65_4B_1_25m_complete_SR-VP_9_9_2021_65_4B_1_25m___866340___866678___1_relaxed_rank_001_alphafold2_ptm_model_1_seed_000	2a9u_A	0.186	75	54	1	1	68	1	75	4.806	22	10.96	0.04	2a9u_A Structure of the N-terminal domain of Human Ubiquitin carboxyl-terminal hydrolase 8 (USP8)	39.7913	37.19	23	58.03
Amethyst_Illumina_multi-sample_FINAL_1076_Amethyst_Borg_SRVP_65_4B_1_25m_complete_SR-VP_9_9_2021_65_4B_1_25m___867066___867314___1	Amethyst_Illumina_multi-sample_FINAL_1076_Amethyst_Borg_SRVP_65_4B_1_25m_complete_SR-VP_9_9_2021_65_4B_1_25m___867066___867314___1_relaxed_rank_001_alphafold2_ptm_model_1_seed_000	6oxi_Y2	0.183	49	40	0	33	81	2	50	4.238	27	8.248	0.069	6oxi_Y2 Dimeric E.coli YoeB bound to Thermus thermophilus 70S post-cleavage (UAA)	54.8875	55	29.08	65.19
Amethyst_Illumina_multi-sample_FINAL_1077_Amethyst_Borg_SRVP_65_4B_1_25m_complete_SR-VP_9_9_2021_65_4B_1_25m___867414___867674___1	Amethyst_Illumina_multi-sample_FINAL_1077_Amethyst_Borg_SRVP_65_4B_1_25m_complete_SR-VP_9_9_2021_65_4B_1_25m___867414___867674___1_relaxed_rank_001_alphafold2_ptm_model_1_seed_000	1fbl_A	0.102	49	41	3	35	82	319	365	3.982	30	3.932	0.09	1fbl_A STRUCTURE OF FULL-LENGTH PORCINE SYNOVIAL COLLAGENASE (MMP1) REVEALS A C-TERMINAL DOMAIN CONTAINING A CALCIUM-LINKED, FOUR-BLADED BETA-PROPELLER	49.2696	49.44	27.38	66.56
Amethyst_Illumina_multi-sample_FINAL_1078_Amethyst_Borg_SRVP_65_4B_1_25m_complete_SR-VP_9_9_2021_65_4B_1_25m___867671___867910___1	Amethyst_Illumina_multi-sample_FINAL_1078_Amethyst_Borg_SRVP_65_4B_1_25m_complete_SR-VP_9_9_2021_65_4B_1_25m___867671___867910___1_relaxed_rank_001_alphafold2_ptm_model_3_seed_000	4n1j_C	0.164	73	50	4	7	78	12	74	6.303	33	4.564	0.116	4n1j_C Crystal structures of NLRP14 pyrin domain reveal a conformational switch mechanism, regulating its molecular interactions	73.646	76.06	36.5	84.94
Amethyst_Illumina_multi-sample_FINAL_1079	Amethyst_Illumina_multi-sample_FINAL_1079_relaxed_rank_001_alphafold2_ptm_model_5_seed_000	6p61_B	0.223	219	132	9	33	243	1	189	3.93e-13	374	4.137	1	6p61_B Structure of a Glycosyltransferase from Leptospira borgpetersenii serovar Hardjo-bovis (strain JB197)	83.8501	93.25	25.12	98.88
Amethyst_Illumina_multi-sample_FINAL_108_Amethyst_Borg_SRVP_65_4B_1_25m_complete_SR-VP_9_9_2021_65_4B_1_25m___67415___67933___1	Amethyst_Illumina_multi-sample_FINAL_108_Amethyst_Borg_SRVP_65_4B_1_25m_complete_SR-VP_9_9_2021_65_4B_1_25m___67415___67933___1_relaxed_rank_001_alphafold2_ptm_model_5_seed_000	3shq_A	0.094	148	113	6	2	138	123	260	3.661e-05	157	4.192	1	3shq_A Crystal Structure of UBLCP1	90.021	94.62	51.19	98.5
Amethyst_Illumina_multi-sample_FINAL_1080_Amethyst_Borg_SRVP_65_4B_1_25m_complete_SR-VP_9_9_2021_65_4B_1_25m___868868___869008___1	Amethyst_Illumina_multi-sample_FINAL_1080_Amethyst_Borg_SRVP_65_4B_1_25m_complete_SR-VP_9_9_2021_65_4B_1_25m___868868___869008___1_relaxed_rank_001_alphafold2_ptm_model_5_seed_000	7ae5_b	0.2	40	30	1	9	46	2	41	0.3138	74	3.331	0.961	7ae5_b Structure of Sedimentibacter hydroxybenzoicus vanillic acid decarboxylase (ShVdcCD) in open form	80.1866	87.62	42.78	92.81
Amethyst_Illumina_multi-sample_FINAL_1081	Amethyst_Illumina_multi-sample_FINAL_1081_relaxed_rank_001_alphafold2_ptm_model_4_seed_000	2ost_A	0.125	183	97	12	125	281	2	147	0.001949	96	9.495	0.999	2ost_A The structure of a bacterial homing endonuclease : I-Ssp6803I	80.8822	87.12	31.92	98.31
Amethyst_Illumina_multi-sample_FINAL_1082	Amethyst_Illumina_multi-sample_FINAL_1082_relaxed_rank_001_alphafold2_ptm_model_4_seed_000	6e4q_C	0.117	290	177	16	5	239	86	351	4.44e-09	235	6.829	1	6e4q_C Crystal Structure of the Drosophila Melanogaster Polypeptide N-Acetylgalactosaminyl Transferase PGANT9A in Complex with UDP and Mn2+	90.0473	95.62	38.91	98.81
Amethyst_Illumina_multi-sample_FINAL_1083_Amethyst_Borg_SRVP_65_4B_1_25m_complete_SR-VP_9_9_2021_65_4B_1_25m___870903___871466___1	Amethyst_Illumina_multi-sample_FINAL_1083_Amethyst_Borg_SRVP_65_4B_1_25m_complete_SR-VP_9_9_2021_65_4B_1_25m___870903___871466___1_relaxed_rank_001_alphafold2_ptm_model_5_seed_000	5zug_F	0.122	172	135	5	21	183	6	170	0.4398	66	7.024	0.887	5zug_F Structure of the bacterial acetate channel SatP	95.244	98.5	43.69	98.94
Amethyst_Illumina_multi-sample_FINAL_1084_Amethyst_Borg_SRVP_65_4B_1_25m_complete_SR-VP_9_9_2021_65_4B_1_25m___871557___872132___1	Amethyst_Illumina_multi-sample_FINAL_1084_Amethyst_Borg_SRVP_65_4B_1_25m_complete_SR-VP_9_9_2021_65_4B_1_25m___871557___872132___1_relaxed_rank_001_alphafold2_ptm_model_2_seed_000	6ake_D	0.111	135	81	6	14	146	18	115	0.06214	65	14.06	0.872	6ake_D Crystal structure of mouse claudin-3 in complex with C-terminal fragment of Clostridium perfringens enterotoxin	37.7943	38.31	20.97	55.62
Amethyst_Illumina_multi-sample_FINAL_1085_Amethyst_Borg_SRVP_65_4B_1_25m_complete_SR-VP_9_9_2021_65_4B_1_25m___872151___872621___1	Amethyst_Illumina_multi-sample_FINAL_1085_Amethyst_Borg_SRVP_65_4B_1_25m_complete_SR-VP_9_9_2021_65_4B_1_25m___872151___872621___1_relaxed_rank_001_alphafold2_ptm_model_5_seed_000	6hif_Y	0.192	78	56	3	45	116	3	79	0.0004945	155	2.808	1	6hif_Y Kuenenia stuttgartiensis hydrazine dehydrogenase complex	75.6366	82.31	38.12	97.75
Amethyst_Illumina_multi-sample_FINAL_1086_Amethyst_Borg_SRVP_65_4B_1_25m_complete_SR-VP_9_9_2021_65_4B_1_25m___872841___873341___1	Amethyst_Illumina_multi-sample_FINAL_1086_Amethyst_Borg_SRVP_65_4B_1_25m_complete_SR-VP_9_9_2021_65_4B_1_25m___872841___873341___1_relaxed_rank_001_alphafold2_ptm_model_4_seed_000	2zew_B	0.21	57	38	3	111	162	77	131	0.8393	37	4.253	0.164	2zew_B Family 16 Cabohydrate Binding Domain Module 1	49.1718	51.19	25.08	59.84
Amethyst_Illumina_multi-sample_FINAL_1088_Amethyst_Borg_SRVP_65_4B_1_25m_complete_SR-VP_9_9_2021_65_4B_1_25m___874097___874672___1	Amethyst_Illumina_multi-sample_FINAL_1088_Amethyst_Borg_SRVP_65_4B_1_25m_complete_SR-VP_9_9_2021_65_4B_1_25m___874097___874672___1_relaxed_rank_001_alphafold2_ptm_model_4_seed_000	6hif_Y	0.191	73	53	3	19	86	7	78	0.01058	117	3.218	1	6hif_Y Kuenenia stuttgartiensis hydrazine dehydrogenase complex	64.7529	64.69	25.86	91.69
Amethyst_Illumina_multi-sample_FINAL_1089_Amethyst_Borg_SRVP_65_4B_1_25m_complete_SR-VP_9_9_2021_65_4B_1_25m___874726___875070___1	Amethyst_Illumina_multi-sample_FINAL_1089_Amethyst_Borg_SRVP_65_4B_1_25m_complete_SR-VP_9_9_2021_65_4B_1_25m___874726___875070___1_relaxed_rank_001_alphafold2_ptm_model_2_seed_000	7zxe_V	0.074	54	39	3	60	112	53	96	1.063	44	4.822	0.301	7zxe_V Structure of SNAPc containing Pol II pre-initiation complex bound to U1 snRNA promoter (OC)	43.1824	45.81	21.08	57.56
Amethyst_Illumina_multi-sample_FINAL_109	Amethyst_Illumina_multi-sample_FINAL_109_relaxed_rank_001_alphafold2_ptm_model_4_seed_000	3t3o_A	0.116	86	69	4	42	123	471	553	0.2381	43	5.933	0.277	3t3o_A Molecular basis for the recognition and cleavage of RNA (CUGG) by the bifunctional 5'-3' exo/endoribonuclease RNase J	42.6799	40.94	24.45	68.75
Amethyst_Illumina_multi-sample_FINAL_1090_Amethyst_Borg_SRVP_65_4B_1_25m_complete_SR-VP_9_9_2021_65_4B_1_25m___875117___875416___1	Amethyst_Illumina_multi-sample_FINAL_1090_Amethyst_Borg_SRVP_65_4B_1_25m_complete_SR-VP_9_9_2021_65_4B_1_25m___875117___875416___1_relaxed_rank_001_alphafold2_ptm_model_4_seed_000	4ovm_A	0.131	76	45	4	27	98	61	119	1.016	30	7.665	0.09	4ovm_A Crystal structure of SgcJ protein from Streptomyces carzinostaticus	37.5516	36.59	17.75	54.25
Amethyst_Illumina_multi-sample_FINAL_1091_Amethyst_Borg_SRVP_65_4B_1_25m_complete_SR-VP_9_9_2021_65_4B_1_25m___875480___875758___1	Amethyst_Illumina_multi-sample_FINAL_1091_Amethyst_Borg_SRVP_65_4B_1_25m_complete_SR-VP_9_9_2021_65_4B_1_25m___875480___875758___1_relaxed_rank_001_alphafold2_ptm_model_5_seed_000	7s5k_B	0.312	64	44	0	17	80	1	64	0.005057	161	0.6514	1	7s5k_B M. xanthus ferritin-like protein EncB	86.964	97.06	43.53	98.81
Amethyst_Illumina_multi-sample_FINAL_1092_Amethyst_Borg_SRVP_65_4B_1_25m_complete_SR-VP_9_9_2021_65_4B_1_25m___875774___876049___1	Amethyst_Illumina_multi-sample_FINAL_1092_Amethyst_Borg_SRVP_65_4B_1_25m_complete_SR-VP_9_9_2021_65_4B_1_25m___875774___876049___1_relaxed_rank_001_alphafold2_ptm_model_4_seed_000	3e8t_A	0.129	31	27	0	17	47	119	149	3.633	52	1.253	0.537	3e8t_A Crystal Structure of Epiphyas postvittana Takeout 1	88.4905	93.75	40.75	97.5
Amethyst_Illumina_multi-sample_FINAL_1093_Amethyst_Borg_SRVP_65_4B_1_25m_complete_SR-VP_9_9_2021_65_4B_1_25m___876245___876700___1	Amethyst_Illumina_multi-sample_FINAL_1093_Amethyst_Borg_SRVP_65_4B_1_25m_complete_SR-VP_9_9_2021_65_4B_1_25m___876245___876700___1_relaxed_rank_001_alphafold2_ptm_model_3_seed_000	1sz7_A	0.186	75	53	5	48	116	85	157	0.4072	38	8.069	0.179	1sz7_A Crystal structure of Human Bet3	77.6747	90.62	27.91	97.88
Amethyst_Illumina_multi-sample_FINAL_1094_Amethyst_Borg_SRVP_65_4B_1_25m_complete_SR-VP_9_9_2021_65_4B_1_25m___877209___877658___1	Amethyst_Illumina_multi-sample_FINAL_1094_Amethyst_Borg_SRVP_65_4B_1_25m_complete_SR-VP_9_9_2021_65_4B_1_25m___877209___877658___1_relaxed_rank_001_alphafold2_ptm_model_1_seed_000	7aea_P	0.167	131	86	9	28	140	6	131	0.6657	39	8.761	0.196	7aea_P Cryo-EM structure of human RNA Polymerase III elongation complex 2	66.6729	76.75	23.89	87.31
Amethyst_Illumina_multi-sample_FINAL_1095	Amethyst_Illumina_multi-sample_FINAL_1095_relaxed_rank_001_alphafold2_ptm_model_3_seed_000	1miy_B	0.261	463	260	16	6	460	6	394	9.94e-19	773	5.118	1	1miy_B Crystal structure of Bacillus stearothermophilus CCA-adding enzyme in complex with CTP	92.4704	96.12	40.06	98.81
Amethyst_Illumina_multi-sample_FINAL_1096_Amethyst_Borg_SRVP_65_4B_1_25m_complete_SR-VP_9_9_2021_65_4B_1_25m___879194___879610___1	Amethyst_Illumina_multi-sample_FINAL_1096_Amethyst_Borg_SRVP_65_4B_1_25m_complete_SR-VP_9_9_2021_65_4B_1_25m___879194___879610___1_relaxed_rank_001_alphafold2_ptm_model_4_seed_000	6ky4_A	0.142	98	72	4	26	123	2	87	0.007931	93	6.451	0.998	6ky4_A Crystal structure of Sulfiredoxin from Arabidopsis thaliana	84.0086	90.38	38.47	98.12
Amethyst_Illumina_multi-sample_FINAL_1097_Amethyst_Borg_SRVP_65_4B_1_25m_complete_SR-VP_9_9_2021_65_4B_1_25m___879617___879838___1	Amethyst_Illumina_multi-sample_FINAL_1097_Amethyst_Borg_SRVP_65_4B_1_25m_complete_SR-VP_9_9_2021_65_4B_1_25m___879617___879838___1_relaxed_rank_001_alphafold2_ptm_model_1_seed_000	1q10_B	0.166	36	30	0	6	41	1	36	3.042	42	1.66	0.254	1q10_B Ensemble of 40 Structures of the Dimeric Mutant of the B1 Domain of Streptococcal Protein G	65.6827	72.31	33.47	85.25
Amethyst_Illumina_multi-sample_FINAL_1098_Amethyst_Borg_SRVP_65_4B_1_25m_complete_SR-VP_9_9_2021_65_4B_1_25m___879888___880490___1	Amethyst_Illumina_multi-sample_FINAL_1098_Amethyst_Borg_SRVP_65_4B_1_25m_complete_SR-VP_9_9_2021_65_4B_1_25m___879888___880490___1_relaxed_rank_001_alphafold2_ptm_model_1_seed_000	5m5q_A	0.071	197	107	9	18	187	63	210	0.07081	43	10.82	0.277	5m5q_A COPS5(2-257) IN COMPLEX WITH A AZAINDOLE (COMPOUND 4)	89.1086	92.69	47.84	96.88
Amethyst_Illumina_multi-sample_FINAL_1099_Amethyst_Borg_SRVP_65_4B_1_25m_complete_SR-VP_9_9_2021_65_4B_1_25m___880640___880858___1	Amethyst_Illumina_multi-sample_FINAL_1099_Amethyst_Borg_SRVP_65_4B_1_25m_complete_SR-VP_9_9_2021_65_4B_1_25m___880640___880858___1_relaxed_rank_001_alphafold2_ptm_model_5_seed_000	7z3q_C	0.181	66	43	4	12	69	10	72	1.521	35	7.912	0.138	7z3q_C Crystal structure of the human leptin:LepR-CRH2 encounter complex to 3.6 A resolution.	78.1345	81.19	58.75	87.19
Amethyst_Illumina_multi-sample_FINAL_11_Amethyst_Borg_SRVP_65_4B_1_25m_complete_SR-VP_9_9_2021_65_4B_1_25m___6336___6545___1	Amethyst_Illumina_multi-sample_FINAL_11_Amethyst_Borg_SRVP_65_4B_1_25m_complete_SR-VP_9_9_2021_65_4B_1_25m___6336___6545___1_relaxed_rank_001_alphafold2_ptm_model_4_seed_000	3t37_A	0.095	21	19	0	8	28	223	243	3.323	37	0.8777	0.164	3t37_A Crystal structure of pyridoxine 4-oxidase from Mesorbium loti	62.7061	67.75	29.61	80.5
Amethyst_Illumina_multi-sample_FINAL_110_Amethyst_Borg_SRVP_65_4B_1_25m_complete_SR-VP_9_9_2021_65_4B_1_25m___68737___69135___1	Amethyst_Illumina_multi-sample_FINAL_110_Amethyst_Borg_SRVP_65_4B_1_25m_complete_SR-VP_9_9_2021_65_4B_1_25m___68737___69135___1_relaxed_rank_001_alphafold2_ptm_model_5_seed_000	6d7k_H	0.193	88	42	4	10	97	4	62	0.03877	69	7.162	0.923	6d7k_H Complex structure of Methane monooxygenase hydroxylase in complex with inhibitory subunit	86.4921	94.44	41.44	98.5
Amethyst_Illumina_multi-sample_FINAL_1102_Amethyst_Borg_SRVP_65_4B_1_25m_complete_SR-VP_9_9_2021_65_4B_1_25m___881496___881993___1	Amethyst_Illumina_multi-sample_FINAL_1102_Amethyst_Borg_SRVP_65_4B_1_25m_complete_SR-VP_9_9_2021_65_4B_1_25m___881496___881993___1_relaxed_rank_001_alphafold2_ptm_model_3_seed_000	3rzu_E	0.2	135	86	4	10	126	8	138	1.519e-05	140	4.921	1	3rzu_E The Crystal Structure of the Catalytic Domain of AMSH	92.9589	95.81	53.91	98.19
Amethyst_Illumina_multi-sample_FINAL_1103_Amethyst_Borg_SRVP_65_4B_1_25m_complete_SR-VP_9_9_2021_65_4B_1_25m___882024___882416___1	Amethyst_Illumina_multi-sample_FINAL_1103_Amethyst_Borg_SRVP_65_4B_1_25m_complete_SR-VP_9_9_2021_65_4B_1_25m___882024___882416___1_relaxed_rank_001_alphafold2_ptm_model_5_seed_000	2o0q_A	0.085	128	85	6	1	128	1	96	1.694	40	6.415	0.214	2o0q_A X-ray Crystal Structure of Protein CC0527 from Caulobacter crescentus. Northeast Structural Genomics Consortium Target CcR55	56.326	57.69	32.47	82.75
Amethyst_Illumina_multi-sample_FINAL_1104	Amethyst_Illumina_multi-sample_FINAL_1104_relaxed_rank_001_alphafold2_ptm_model_3_seed_000	7q6d_A	0.176	34	28	0	5	38	4	37	0.4313	61	1.593	0.795	7q6d_A E. coli FtsA 1-405 ATP 3 Ni	49.371	41.75	24.06	95.12
Amethyst_Illumina_multi-sample_FINAL_1105_Amethyst_Borg_SRVP_65_4B_1_25m_complete_SR-VP_9_9_2021_65_4B_1_25m___883492___883692___1	Amethyst_Illumina_multi-sample_FINAL_1105_Amethyst_Borg_SRVP_65_4B_1_25m_complete_SR-VP_9_9_2021_65_4B_1_25m___883492___883692___1_relaxed_rank_001_alphafold2_ptm_model_3_seed_000	4ni9_C	0.14	50	40	1	13	59	57	106	3.998	42	2.906	0.254	4ni9_C Crystal structure of human interleukin 6 in complex with a modified nucleotide aptamer (SOMAMER SL1025), FORM 2	76.4943	84.44	36.88	91.25
Amethyst_Illumina_multi-sample_FINAL_1106	Amethyst_Illumina_multi-sample_FINAL_1106_relaxed_rank_001_alphafold2_ptm_model_1_seed_000	1gr0_A	0.403	354	182	6	11	364	2	326	7.76e-45	1584	1.922	1	1gr0_A myo-inositol 1-phosphate synthase from Mycobacterium tuberculosis in complex with NAD and zinc.	92.4773	96.12	30.42	98.81
Amethyst_Illumina_multi-sample_FINAL_1107_Amethyst_Borg_SRVP_65_4B_1_25m_complete_SR-VP_9_9_2021_65_4B_1_25m___885830___886351___1	Amethyst_Illumina_multi-sample_FINAL_1107_Amethyst_Borg_SRVP_65_4B_1_25m_complete_SR-VP_9_9_2021_65_4B_1_25m___885830___886351___1_relaxed_rank_001_alphafold2_ptm_model_2_seed_000	7uj2_A	0.128	101	71	7	41	130	17	111	1.099	27	10.15	0.069	7uj2_A OspC Type K	84.4938	93.5	23.84	98.44
Amethyst_Illumina_multi-sample_FINAL_1108	Amethyst_Illumina_multi-sample_FINAL_1108_relaxed_rank_001_alphafold2_ptm_model_2_seed_000	7wju_A	0.28	175	94	8	3	171	249	397	1.16e-06	177	5.772	1	7wju_A Cryo-EM structure of the AsCas12f1-sgRNAv1-dsDNA ternary complex	80.662	86.06	30.39	95.94
Amethyst_Illumina_multi-sample_FINAL_1109	Amethyst_Illumina_multi-sample_FINAL_1109_relaxed_rank_001_alphafold2_ptm_model_5_seed_000	3oz2_A	0.393	391	217	16	31	413	3	381	4.68e-41	1512	1.526	1	3oz2_A Crystal structure of a geranylgeranyl bacteriochlorophyll reductase-like (Ta0516) from Thermoplasma acidophilum at 1.60 A resolution	91.5606	97.25	24.28	99
Amethyst_Illumina_multi-sample_FINAL_111_Amethyst_Borg_SRVP_65_4B_1_25m_complete_SR-VP_9_9_2021_65_4B_1_25m___69138___69329___1	Amethyst_Illumina_multi-sample_FINAL_111_Amethyst_Borg_SRVP_65_4B_1_25m_complete_SR-VP_9_9_2021_65_4B_1_25m___69138___69329___1_relaxed_rank_001_alphafold2_ptm_model_5_seed_000	7t8u_D	0.073	41	37	1	3	42	2	42	3.6	47	1.541	0.382	7t8u_D Structure of PSMbeta2 nanotubes	81.6831	80.56	67.5	94.75
Amethyst_Illumina_multi-sample_FINAL_1110_Amethyst_Borg_SRVP_65_4B_1_25m_complete_SR-VP_9_9_2021_65_4B_1_25m___888525___888890___1	Amethyst_Illumina_multi-sample_FINAL_1110_Amethyst_Borg_SRVP_65_4B_1_25m_complete_SR-VP_9_9_2021_65_4B_1_25m___888525___888890___1_relaxed_rank_001_alphafold2_ptm_model_3_seed_000	3bt5_A	0.122	49	43	0	67	115	100	148	2.235	62	3.488	0.817	3bt5_A Crystal structure of DUF305 fragment from Deinococcus radiodurans	89.5913	95.06	50.19	97.69
Amethyst_Illumina_multi-sample_FINAL_1111	Amethyst_Illumina_multi-sample_FINAL_1111_relaxed_rank_001_alphafold2_ptm_model_2_seed_000	4mq9_B	0.11	236	118	15	2	198	42	224	0.1746	24	19.6	0.051	4mq9_B Crystal structure of Thermus thermophilus RNA polymerase holoenzyme in complex with GE23077	80.2179	91.5	27.34	98.19
Amethyst_Illumina_multi-sample_FINAL_1112_Amethyst_Borg_SRVP_65_4B_1_25m_complete_SR-VP_9_9_2021_65_4B_1_25m___889734___890276___1	Amethyst_Illumina_multi-sample_FINAL_1112_Amethyst_Borg_SRVP_65_4B_1_25m_complete_SR-VP_9_9_2021_65_4B_1_25m___889734___890276___1_relaxed_rank_001_alphafold2_ptm_model_1_seed_000	8brp_A	0.128	287	137	17	1	178	1	283	9.448e-05	125	7.52	1	8brp_A Peptide Arginase OspR from the cyanobacterium Kamptonema sp.	66.1546	67.62	33.06	89.38
Amethyst_Illumina_multi-sample_FINAL_1113_Amethyst_Borg_SRVP_65_4B_1_25m_complete_SR-VP_9_9_2021_65_4B_1_25m___890319___890642___1	Amethyst_Illumina_multi-sample_FINAL_1113_Amethyst_Borg_SRVP_65_4B_1_25m_complete_SR-VP_9_9_2021_65_4B_1_25m___890319___890642___1_relaxed_rank_001_alphafold2_ptm_model_3_seed_000	7vp6_J	0.292	41	22	1	1	41	3	36	7.289	32	5.791	0.106	7vp6_J Structure of a transcription factor and DNA complex	74.3292	76.44	36.75	87.19
Amethyst_Illumina_multi-sample_FINAL_1114_Amethyst_Borg_SRVP_65_4B_1_25m_complete_SR-VP_9_9_2021_65_4B_1_25m___890657___890956___1	Amethyst_Illumina_multi-sample_FINAL_1114_Amethyst_Borg_SRVP_65_4B_1_25m_complete_SR-VP_9_9_2021_65_4B_1_25m___890657___890956___1_relaxed_rank_001_alphafold2_ptm_model_1_seed_000	3weh_A	0.061	114	82	5	3	92	23	135	3.407	27	10.9	0.069	3weh_A Crystal structure of the human squalene synthase in complex with presqualene pyrophosphate	55.6082	60.56	26.02	78.44
Amethyst_Illumina_multi-sample_FINAL_1115_Amethyst_Borg_SRVP_65_4B_1_25m_complete_SR-VP_9_9_2021_65_4B_1_25m___890997___891467___1	Amethyst_Illumina_multi-sample_FINAL_1115_Amethyst_Borg_SRVP_65_4B_1_25m_complete_SR-VP_9_9_2021_65_4B_1_25m___890997___891467___1_relaxed_rank_001_alphafold2_ptm_model_1_seed_000	6p06_A	0.207	77	48	5	24	100	16	79	0.006632	77	4.594	0.975	6p06_A Ternary structure of the E52D mutant of ANT-4 with Neomycin and AMPCPP	60.9604	60.19	29.97	82.81
Amethyst_Illumina_multi-sample_FINAL_1116_Amethyst_Borg_SRVP_65_4B_1_25m_complete_SR-VP_9_9_2021_65_4B_1_25m___891530___891862___1	Amethyst_Illumina_multi-sample_FINAL_1116_Amethyst_Borg_SRVP_65_4B_1_25m_complete_SR-VP_9_9_2021_65_4B_1_25m___891530___891862___1_relaxed_rank_001_alphafold2_ptm_model_5_seed_000	7jzu_A	0.175	40	26	1	38	77	5	37	9.734	23	3.054	0.045	7jzu_A SARS-CoV-2 spike in complex with LCB1 (local refinement of the RBD and LCB1)	57.7956	63.81	25.94	80.81
Amethyst_Illumina_multi-sample_FINAL_1117_Amethyst_Borg_SRVP_65_4B_1_25m_complete_SR-VP_9_9_2021_65_4B_1_25m___891805___892056___1	Amethyst_Illumina_multi-sample_FINAL_1117_Amethyst_Borg_SRVP_65_4B_1_25m_complete_SR-VP_9_9_2021_65_4B_1_25m___891805___892056___1_relaxed_rank_001_alphafold2_ptm_model_5_seed_000	6ybw_p	0.189	58	39	1	18	75	23	72	0.5696	45	8.982	0.326	6ybw_p Structure of a human 48S translational initiation complex - 40S body	39.5556	38.94	25.3	54.41
Amethyst_Illumina_multi-sample_FINAL_1118	Amethyst_Illumina_multi-sample_FINAL_1118_relaxed_rank_001_alphafold2_ptm_model_3_seed_000	5m5p_D	0.097	133	83	9	44	153	54	172	0.001254	79	5.553	0.981	5m5p_D S. cerevisiae spliceosomal helicase Brr2 (271-end) in complex with the Jab/MPN domain of S. cerevisiae Prp8	65.4818	66.69	29.16	93.31
Amethyst_Illumina_multi-sample_FINAL_1119_Amethyst_Borg_SRVP_65_4B_1_25m_complete_SR-VP_9_9_2021_65_4B_1_25m___892793___893281___1	Amethyst_Illumina_multi-sample_FINAL_1119_Amethyst_Borg_SRVP_65_4B_1_25m_complete_SR-VP_9_9_2021_65_4B_1_25m___892793___893281___1_relaxed_rank_001_alphafold2_ptm_model_5_seed_000	5hwu_A	0.097	41	37	0	110	150	37	77	4.413	43	1.966	0.277	5hwu_A Crystal Structure of DR2231_E46A mutant in complex with dUMPNPP and Manganese	40.7648	36.97	19.19	75.94
Amethyst_Illumina_multi-sample_FINAL_112_Amethyst_Borg_SRVP_65_4B_1_25m_complete_SR-VP_9_9_2021_65_4B_1_25m___69391___69777___1	Amethyst_Illumina_multi-sample_FINAL_112_Amethyst_Borg_SRVP_65_4B_1_25m_complete_SR-VP_9_9_2021_65_4B_1_25m___69391___69777___1_relaxed_rank_001_alphafold2_ptm_model_1_seed_000	5o7r_B	0.357	14	9	0	86	99	45	58	7.506	29	1.223	0.082	5o7r_B Crystal structure of a single chain monellin mutant (Y65R) pH 6.5	44.9054	42.78	23.14	78.31
Amethyst_Illumina_multi-sample_FINAL_1120_Amethyst_Borg_SRVP_65_4B_1_25m_complete_SR-VP_9_9_2021_65_4B_1_25m___893302___893823___1	Amethyst_Illumina_multi-sample_FINAL_1120_Amethyst_Borg_SRVP_65_4B_1_25m_complete_SR-VP_9_9_2021_65_4B_1_25m___893302___893823___1_relaxed_rank_001_alphafold2_ptm_model_5_seed_000	1w24_A	0.056	53	39	2	121	173	137	178	4.741	31	4.404	0.098	1w24_A Crystal Structure Of human Vps29	50.7032	51.88	21.59	87.19
Amethyst_Illumina_multi-sample_FINAL_1121_Amethyst_Borg_SRVP_65_4B_1_25m_complete_SR-VP_9_9_2021_65_4B_1_25m___893905___894381___1	Amethyst_Illumina_multi-sample_FINAL_1121_Amethyst_Borg_SRVP_65_4B_1_25m_complete_SR-VP_9_9_2021_65_4B_1_25m___893905___894381___1_relaxed_rank_001_alphafold2_ptm_model_4_seed_000	1opj_A	0.072	55	46	2	79	129	10	63	2.017	31	6.606	0.098	1opj_A Structural basis for the auto-inhibition of c-Abl tyrosine kinase	39.3808	37.59	20.94	59.72
Amethyst_Illumina_multi-sample_FINAL_1122_Amethyst_Borg_SRVP_65_4B_1_25m_complete_SR-VP_9_9_2021_65_4B_1_25m___894454___894810___1	Amethyst_Illumina_multi-sample_FINAL_1122_Amethyst_Borg_SRVP_65_4B_1_25m_complete_SR-VP_9_9_2021_65_4B_1_25m___894454___894810___1_relaxed_rank_001_alphafold2_ptm_model_4_seed_000	1szi_A	0.121	132	94	5	3	118	53	178	0.04105	84	6.772	0.991	1szi_A Crystal Structure of the C-terminus of TIP47	87.3969	91	37.5	96.62
Amethyst_Illumina_multi-sample_FINAL_1123_Amethyst_Borg_SRVP_65_4B_1_25m_complete_SR-VP_9_9_2021_65_4B_1_25m___894866___895081___1	Amethyst_Illumina_multi-sample_FINAL_1123_Amethyst_Borg_SRVP_65_4B_1_25m_complete_SR-VP_9_9_2021_65_4B_1_25m___894866___895081___1_relaxed_rank_001_alphafold2_ptm_model_2_seed_000	5tph_A	0.1	60	52	1	14	71	39	98	0.143	80	3.436	0.984	5tph_A Crystal structure of a de novo designed protein homodimer with curved beta-sheet	63.4486	65.5	36.47	77.19
Amethyst_Illumina_multi-sample_FINAL_1124_Amethyst_Borg_SRVP_65_4B_1_25m_complete_SR-VP_9_9_2021_65_4B_1_25m___895173___895412___1	Amethyst_Illumina_multi-sample_FINAL_1124_Amethyst_Borg_SRVP_65_4B_1_25m_complete_SR-VP_9_9_2021_65_4B_1_25m___895173___895412___1_relaxed_rank_001_alphafold2_ptm_model_2_seed_000	6hq9_A	0.152	59	39	3	11	63	1	54	0.5766	53	5.201	0.569	6hq9_A Crystal structure of the Tudor domain of human ERCC6-L2	58.3837	61.47	22.45	78.44
Amethyst_Illumina_multi-sample_FINAL_1125_Amethyst_Borg_SRVP_65_4B_1_25m_complete_SR-VP_9_9_2021_65_4B_1_25m___895448___895807___1	Amethyst_Illumina_multi-sample_FINAL_1125_Amethyst_Borg_SRVP_65_4B_1_25m_complete_SR-VP_9_9_2021_65_4B_1_25m___895448___895807___1_relaxed_rank_001_alphafold2_ptm_model_1_seed_000	3s9o_C	0.13	123	81	6	10	117	16	127	0.1113	89	4.669	0.996	3s9o_C The Focal Adhesion Targeting (FAT) domain of the Focal Adhesion Kinase showing N-terminal interactions in cis	77.1262	80.88	43.47	91.38
Amethyst_Illumina_multi-sample_FINAL_1126_Amethyst_Borg_SRVP_65_4B_1_25m_complete_SR-VP_9_9_2021_65_4B_1_25m___895840___896133___1	Amethyst_Illumina_multi-sample_FINAL_1126_Amethyst_Borg_SRVP_65_4B_1_25m_complete_SR-VP_9_9_2021_65_4B_1_25m___895840___896133___1_relaxed_rank_001_alphafold2_ptm_model_2_seed_000	8cwo_T	0.092	65	57	2	12	75	18	81	0.3684	65	4.114	0.872	8cwo_T Cutibacterium acnes 30S ribosomal subunit with Sarecycline bound, body domain only in the local refined map	80.7933	86.5	40.19	94.56
Amethyst_Illumina_multi-sample_FINAL_1127_Amethyst_Borg_SRVP_65_4B_1_25m_complete_SR-VP_9_9_2021_65_4B_1_25m___896516___896782___1	Amethyst_Illumina_multi-sample_FINAL_1127_Amethyst_Borg_SRVP_65_4B_1_25m_complete_SR-VP_9_9_2021_65_4B_1_25m___896516___896782___1_relaxed_rank_001_alphafold2_ptm_model_4_seed_000	2n9d_A	0.094	85	69	2	3	79	1	85	0.3811	64	4.694	0.855	2n9d_A Structure analysis of the Tom1 GAT domain reveals distinct ligand-specific conformational states	79.6281	84.88	40.78	91.88
Amethyst_Illumina_multi-sample_FINAL_1128_Amethyst_Borg_SRVP_65_4B_1_25m_complete_SR-VP_9_9_2021_65_4B_1_25m___897071___897325___1	Amethyst_Illumina_multi-sample_FINAL_1128_Amethyst_Borg_SRVP_65_4B_1_25m_complete_SR-VP_9_9_2021_65_4B_1_25m___897071___897325___1_relaxed_rank_001_alphafold2_ptm_model_3_seed_000	7unw_t	0.093	64	56	1	9	72	25	86	5.796	39	2.998	0.196	7unw_t Pseudomonas aeruginosa 70S ribosome initiation complex bound to IF2-GDPCP (structure II-B)	55.5253	58.44	28.11	71.94
Amethyst_Illumina_multi-sample_FINAL_1129	Amethyst_Illumina_multi-sample_FINAL_1129_relaxed_rank_001_alphafold2_ptm_model_4_seed_000	1rni_A	0.176	147	101	10	151	282	1	142	5.701e-05	141	5.885	1	1rni_A Bifunctional DNA primase/polymerase domain of ORF904 from the archaeal plasmid pRN1	79.2406	88.12	21.27	98.5
Amethyst_Illumina_multi-sample_FINAL_113_Amethyst_Borg_SRVP_65_4B_1_25m_complete_SR-VP_9_9_2021_65_4B_1_25m___69821___70273___1	Amethyst_Illumina_multi-sample_FINAL_113_Amethyst_Borg_SRVP_65_4B_1_25m_complete_SR-VP_9_9_2021_65_4B_1_25m___69821___70273___1_relaxed_rank_001_alphafold2_ptm_model_4_seed_000	6dgi_A	0.18	72	51	4	62	131	129	194	0.5345	53	4.168	0.569	6dgi_A The crystal structure of D-alanyl-alanine synthetase A from Vibrio cholerae O1 biovar eltor str. N16961	44.1651	46.06	22.39	59.5
Amethyst_Illumina_multi-sample_FINAL_1130_Amethyst_Borg_SRVP_65_4B_1_25m_complete_SR-VP_9_9_2021_65_4B_1_25m___898446___898820___1	Amethyst_Illumina_multi-sample_FINAL_1130_Amethyst_Borg_SRVP_65_4B_1_25m_complete_SR-VP_9_9_2021_65_4B_1_25m___898446___898820___1_relaxed_rank_001_alphafold2_ptm_model_4_seed_000	3oe7_S	0.173	46	35	2	42	84	426	471	7.26	23	5.959	0.045	3oe7_S Structure of four mutant forms of yeast f1 ATPase: gamma-I270T	43.1824	43.12	26.69	60.66
Amethyst_Illumina_multi-sample_FINAL_1132_Amethyst_Borg_SRVP_65_4B_1_25m_complete_SR-VP_9_9_2021_65_4B_1_25m___899578___900060___1	Amethyst_Illumina_multi-sample_FINAL_1132_Amethyst_Borg_SRVP_65_4B_1_25m_complete_SR-VP_9_9_2021_65_4B_1_25m___899578___900060___1_relaxed_rank_001_alphafold2_ptm_model_1_seed_000	6h1c_A	0.184	38	31	0	20	57	20	57	8.724	23	5.86	0.045	6h1c_A Structure of Ferric uptake regulator from Pseudomonas aeruginosa with manganese.	35.8857	35.31	22.53	53.38
Amethyst_Illumina_multi-sample_FINAL_1133_Amethyst_Borg_SRVP_65_4B_1_25m_complete_SR-VP_9_9_2021_65_4B_1_25m___900119___900649___1	Amethyst_Illumina_multi-sample_FINAL_1133_Amethyst_Borg_SRVP_65_4B_1_25m_complete_SR-VP_9_9_2021_65_4B_1_25m___900119___900649___1_relaxed_rank_001_alphafold2_ptm_model_4_seed_000	5dsy_D	0.09	187	112	11	14	168	75	235	1.313	31	9.91	0.098	5dsy_D Crystal structure of constitutively active PARP-2	93.4266	95.75	59.56	98.75
Amethyst_Illumina_multi-sample_FINAL_1134_Amethyst_Borg_SRVP_65_4B_1_25m_complete_SR-VP_9_9_2021_65_4B_1_25m___900696___900950___1	Amethyst_Illumina_multi-sample_FINAL_1134_Amethyst_Borg_SRVP_65_4B_1_25m_complete_SR-VP_9_9_2021_65_4B_1_25m___900696___900950___1_relaxed_rank_001_alphafold2_ptm_model_4_seed_000	2lff_A	0.127	86	64	3	1	82	2	80	0.2691	70	7.557	0.933	2lff_A Solution structure of Diiron protein in presence of 8 eq Zn2+, Northeast Structural Genomics consortium target OR21	82.37	87	53.25	92.12
Amethyst_Illumina_multi-sample_FINAL_1136_Amethyst_Borg_SRVP_65_4B_1_25m_complete_SR-VP_9_9_2021_65_4B_1_25m___901306___901890___1	Amethyst_Illumina_multi-sample_FINAL_1136_Amethyst_Borg_SRVP_65_4B_1_25m_complete_SR-VP_9_9_2021_65_4B_1_25m___901306___901890___1_relaxed_rank_001_alphafold2_ptm_model_3_seed_000	8bcg_J	0.107	186	98	16	26	191	62	199	0.0618	51	5.535	0.505	8bcg_J Human Brr2 Helicase Region in complex with C-tail deleted Jab1 and compound 86	89.4928	92	45.84	97.25
Amethyst_Illumina_multi-sample_FINAL_1137_Amethyst_Borg_SRVP_65_4B_1_25m_complete_SR-VP_9_9_2021_65_4B_1_25m___902003___902230___1	Amethyst_Illumina_multi-sample_FINAL_1137_Amethyst_Borg_SRVP_65_4B_1_25m_complete_SR-VP_9_9_2021_65_4B_1_25m___902003___902230___1_relaxed_rank_001_alphafold2_ptm_model_1_seed_000	6dma_B	0.142	56	40	3	19	73	19	67	3.122	42	3.687	0.254	6dma_B DHD15_closed	64.9844	66.38	45.84	80.81
Amethyst_Illumina_multi-sample_FINAL_1138_Amethyst_Borg_SRVP_65_4B_1_25m_complete_SR-VP_9_9_2021_65_4B_1_25m___902330___902566___1	Amethyst_Illumina_multi-sample_FINAL_1138_Amethyst_Borg_SRVP_65_4B_1_25m_complete_SR-VP_9_9_2021_65_4B_1_25m___902330___902566___1_relaxed_rank_001_alphafold2_ptm_model_3_seed_000	3mq1_B	0.144	69	53	1	14	76	33	101	1.881	62	3.653	0.817	3mq1_B Crystal Structure of Dust Mite Allergen Der p 5	79.0647	87.38	41.28	93.19
Amethyst_Illumina_multi-sample_FINAL_1139_Amethyst_Borg_SRVP_65_4B_1_25m_complete_SR-VP_9_9_2021_65_4B_1_25m___902615___902845___1	Amethyst_Illumina_multi-sample_FINAL_1139_Amethyst_Borg_SRVP_65_4B_1_25m_complete_SR-VP_9_9_2021_65_4B_1_25m___902615___902845___1_relaxed_rank_001_alphafold2_ptm_model_5_seed_000	3tuf_A	0.113	44	39	0	22	65	5	48	3.71	57	0.938	0.692	3tuf_A Structure of the SpoIIQ-SpoIIIAH pore forming complex.	79.7884	89.38	39.62	98
Amethyst_Illumina_multi-sample_FINAL_114_Amethyst_Borg_SRVP_65_4B_1_25m_complete_SR-VP_9_9_2021_65_4B_1_25m___70298___70768___1	Amethyst_Illumina_multi-sample_FINAL_114_Amethyst_Borg_SRVP_65_4B_1_25m_complete_SR-VP_9_9_2021_65_4B_1_25m___70298___70768___1_relaxed_rank_001_alphafold2_ptm_model_2_seed_000	5cqh_A	0.142	77	46	7	70	138	17	81	0.6277	31	8.057	0.098	5cqh_A Crystal Structure of the Cancer Genomic DNA Mutator APOBEC3B	62.8967	57.38	27.86	94.62
Amethyst_Illumina_multi-sample_FINAL_1140_Amethyst_Borg_SRVP_65_4B_1_25m_complete_SR-VP_9_9_2021_65_4B_1_25m___902862___903068___1	Amethyst_Illumina_multi-sample_FINAL_1140_Amethyst_Borg_SRVP_65_4B_1_25m_complete_SR-VP_9_9_2021_65_4B_1_25m___902862___903068___1_relaxed_rank_001_alphafold2_ptm_model_4_seed_000	6dkm_B	0.121	74	58	2	2	68	1	74	1.66	49	5.932	0.442	6dkm_B DHD131	67.7955	70.44	50.09	82.88
Amethyst_Illumina_multi-sample_FINAL_1141_Amethyst_Borg_SRVP_65_4B_1_25m_complete_SR-VP_9_9_2021_65_4B_1_25m___903137___903559___1	Amethyst_Illumina_multi-sample_FINAL_1141_Amethyst_Borg_SRVP_65_4B_1_25m_complete_SR-VP_9_9_2021_65_4B_1_25m___903137___903559___1_relaxed_rank_001_alphafold2_ptm_model_4_seed_000	7nhn_u	0.113	79	61	2	48	126	10	79	0.7058	58	3.47	0.72	7nhn_u VgaL, an antibiotic resistance ABCF, in complex with 70S ribosome from Listeria monocytogenes	50.9534	52.06	24.64	72.62
Amethyst_Illumina_multi-sample_FINAL_1142_Amethyst_Borg_SRVP_65_4B_1_25m_complete_SR-VP_9_9_2021_65_4B_1_25m___903646___903885___1	Amethyst_Illumina_multi-sample_FINAL_1142_Amethyst_Borg_SRVP_65_4B_1_25m_complete_SR-VP_9_9_2021_65_4B_1_25m___903646___903885___1_relaxed_rank_001_alphafold2_ptm_model_5_seed_000	6x94_A	0.093	64	55	1	15	75	33	96	1.629	59	2.979	0.747	6x94_A An orthogonal seryl-tRNA synthetase/tRNA pair for noncanonical amino acid mutagenesis in Escherichia coli	90.2724	96.31	38.62	98.31
Amethyst_Illumina_multi-sample_FINAL_1143_Amethyst_Borg_SRVP_65_4B_1_25m_complete_SR-VP_9_9_2021_65_4B_1_25m___903944___904165___1	Amethyst_Illumina_multi-sample_FINAL_1143_Amethyst_Borg_SRVP_65_4B_1_25m_complete_SR-VP_9_9_2021_65_4B_1_25m___903944___904165___1_relaxed_rank_001_alphafold2_ptm_model_3_seed_000	4djg_A	0.131	38	33	0	24	61	6	43	7.102	37	2.085	0.164	4djg_A Crystal structure of the coiled-coil 1 domain of actin-binding protein SCAB1	73.9091	80.62	42.91	88.25
Amethyst_Illumina_multi-sample_FINAL_1144_Amethyst_Borg_SRVP_65_4B_1_25m_complete_SR-VP_9_9_2021_65_4B_1_25m___904182___904541___1	Amethyst_Illumina_multi-sample_FINAL_1144_Amethyst_Borg_SRVP_65_4B_1_25m_complete_SR-VP_9_9_2021_65_4B_1_25m___904182___904541___1_relaxed_rank_001_alphafold2_ptm_model_5_seed_000	7dfe_A	0.12	108	87	5	9	113	38	140	3.953	37	6.074	0.164	7dfe_A NMR structure of TuSp2-RP	83.3481	89.62	35.16	97.19
Amethyst_Illumina_multi-sample_FINAL_1145_Amethyst_Borg_SRVP_65_4B_1_25m_complete_SR-VP_9_9_2021_65_4B_1_25m___904552___904800___1	Amethyst_Illumina_multi-sample_FINAL_1145_Amethyst_Borg_SRVP_65_4B_1_25m_complete_SR-VP_9_9_2021_65_4B_1_25m___904552___904800___1_relaxed_rank_001_alphafold2_ptm_model_4_seed_000	4bn0_C	0.244	49	35	1	30	78	5	51	0.00855	94	2.499	0.998	4bn0_C Structure of futalosine hydrolase mutant of Helicobacter pylori strain 26695	62.7502	73.31	20.84	87.31
Amethyst_Illumina_multi-sample_FINAL_1146_Amethyst_Borg_SRVP_65_4B_1_25m_complete_SR-VP_9_9_2021_65_4B_1_25m___904841___905368___1	Amethyst_Illumina_multi-sample_FINAL_1146_Amethyst_Borg_SRVP_65_4B_1_25m_complete_SR-VP_9_9_2021_65_4B_1_25m___904841___905368___1_relaxed_rank_001_alphafold2_ptm_model_3_seed_000	4ms7_A	0.142	133	91	7	10	122	18	147	0.000784	102	4.869	1	4ms7_A Crystal structure of Schizosaccharomyces pombe sst2 catalytic domain	92.299	95.12	50.91	98.06
Amethyst_Illumina_multi-sample_FINAL_1147_Amethyst_Borg_SRVP_65_4B_1_25m_complete_SR-VP_9_9_2021_65_4B_1_25m___905398___905652___1	Amethyst_Illumina_multi-sample_FINAL_1147_Amethyst_Borg_SRVP_65_4B_1_25m_complete_SR-VP_9_9_2021_65_4B_1_25m___905398___905652___1_relaxed_rank_001_alphafold2_ptm_model_3_seed_000	5zkj_A	0.25	40	30	0	24	63	257	296	2.949	42	5.675	0.254	5zkj_A Human EXOG-H140A in complex with RNA/DNA hybrid duplex	78.0956	83.56	40.31	93.38
Amethyst_Illumina_multi-sample_FINAL_1149	Amethyst_Illumina_multi-sample_FINAL_1149_relaxed_rank_001_alphafold2_ptm_model_3_seed_000	8csz_D	0.23	517	286	17	60	489	2	493	1.46e-30	915	4.275	1	8csz_D IscB and wRNA bound to Target DNA	76.8621	85.81	20.19	97.56
Amethyst_Illumina_multi-sample_FINAL_115_Amethyst_Borg_SRVP_65_4B_1_25m_complete_SR-VP_9_9_2021_65_4B_1_25m___70946___71170___1	Amethyst_Illumina_multi-sample_FINAL_115_Amethyst_Borg_SRVP_65_4B_1_25m_complete_SR-VP_9_9_2021_65_4B_1_25m___70946___71170___1_relaxed_rank_001_alphafold2_ptm_model_4_seed_000	7enc_h	0.274	62	42	3	15	74	3	63	9.226	19	10.4	0.024	7enc_h TFIID-based PIC-Mediator holo-complex in fully-assembled state (hPIC-MED)	58.4722	61.72	29.95	71.5
Amethyst_Illumina_multi-sample_FINAL_1150_Amethyst_Borg_SRVP_65_4B_1_25m_complete_SR-VP_9_9_2021_65_4B_1_25m___907905___908141___1	Amethyst_Illumina_multi-sample_FINAL_1150_Amethyst_Borg_SRVP_65_4B_1_25m_complete_SR-VP_9_9_2021_65_4B_1_25m___907905___908141___1_relaxed_rank_001_alphafold2_ptm_model_2_seed_000	2rld_A	0.135	74	59	2	5	73	37	110	0.3318	72	3.293	0.949	2rld_A CRYSTAL STRUCTURE OF A PROTEIN WITH UNKNOWN FUNCTION FROM S23 RIBOSOMAL PROTEIN FAMILY (BT_0352) FROM BACTEROIDES THETAIOTAOMICRON VPI-5482 AT 1.70 A RESOLUTION	81.0156	84	45.66	92.5
Amethyst_Illumina_multi-sample_FINAL_1151_Amethyst_Borg_SRVP_65_4B_1_25m_complete_SR-VP_9_9_2021_65_4B_1_25m___908166___908480___1	Amethyst_Illumina_multi-sample_FINAL_1151_Amethyst_Borg_SRVP_65_4B_1_25m_complete_SR-VP_9_9_2021_65_4B_1_25m___908166___908480___1_relaxed_rank_001_alphafold2_ptm_model_3_seed_000	1wn0_A	0.098	102	85	3	1	99	28	125	6.277	28	13.03	0.076	1wn0_A Crystal Structure of Histidine-containing Phosphotransfer Protein, ZmHP2, from maize	75.4721	80.06	32.78	88.62
Amethyst_Illumina_multi-sample_FINAL_1152_Amethyst_Borg_SRVP_65_4B_1_25m_complete_SR-VP_9_9_2021_65_4B_1_25m___908574___908825___1	Amethyst_Illumina_multi-sample_FINAL_1152_Amethyst_Borg_SRVP_65_4B_1_25m_complete_SR-VP_9_9_2021_65_4B_1_25m___908574___908825___1_relaxed_rank_001_alphafold2_ptm_model_1_seed_000	8e12_C	0.068	73	65	1	7	76	86	158	0.8711	60	3.253	0.772	8e12_C Homotrimeric variant of tcTRP9, BGL14	72.9063	72.75	41.69	92.5
Amethyst_Illumina_multi-sample_FINAL_1153_Amethyst_Borg_SRVP_65_4B_1_25m_complete_SR-VP_9_9_2021_65_4B_1_25m___908841___909437___1	Amethyst_Illumina_multi-sample_FINAL_1153_Amethyst_Borg_SRVP_65_4B_1_25m_complete_SR-VP_9_9_2021_65_4B_1_25m___908841___909437___1_relaxed_rank_001_alphafold2_ptm_model_3_seed_000	5cwb_A	0.126	182	120	8	21	188	5	161	0.3256	49	13.54	0.442	5cwb_A Crystal structure of de novo designed helical repeat protein DHR4	57.3183	58.56	26.83	83.75
Amethyst_Illumina_multi-sample_FINAL_1154_Amethyst_Borg_SRVP_65_4B_1_25m_complete_SR-VP_9_9_2021_65_4B_1_25m___909498___909749___1	Amethyst_Illumina_multi-sample_FINAL_1154_Amethyst_Borg_SRVP_65_4B_1_25m_complete_SR-VP_9_9_2021_65_4B_1_25m___909498___909749___1_relaxed_rank_001_alphafold2_ptm_model_1_seed_000	2v6y_A	0.094	74	53	2	8	80	4	64	3.505	36	3.623	0.15	2v6y_A Structure of the MIT domain from a S. solfataricus Vps4-like ATPase	54.5463	55.78	33.38	65.5
Amethyst_Illumina_multi-sample_FINAL_1155_Amethyst_Borg_SRVP_65_4B_1_25m_complete_SR-VP_9_9_2021_65_4B_1_25m___909772___910023___1	Amethyst_Illumina_multi-sample_FINAL_1155_Amethyst_Borg_SRVP_65_4B_1_25m_complete_SR-VP_9_9_2021_65_4B_1_25m___909772___910023___1_relaxed_rank_001_alphafold2_ptm_model_5_seed_000	6dzi_7	0.169	65	52	2	9	73	22	84	2.484	64	1.837	0.855	6dzi_7 Cryo-EM Structure of Mycobacterium smegmatis 70S C(minus) ribosome 70S-MPY complex	82.1425	88.25	43.59	95.31
Amethyst_Illumina_multi-sample_FINAL_1157_Amethyst_Borg_SRVP_65_4B_1_25m_complete_SR-VP_9_9_2021_65_4B_1_25m___910185___910532___1	Amethyst_Illumina_multi-sample_FINAL_1157_Amethyst_Borg_SRVP_65_4B_1_25m_complete_SR-VP_9_9_2021_65_4B_1_25m___910185___910532___1_relaxed_rank_001_alphafold2_ptm_model_5_seed_000	5xzq_E	0.125	112	76	5	1	98	1	104	0.004794	98	4.286	0.999	5xzq_E Hydroxynitrile lyase from Passiflora edulis (PeHNL)	60.0288	62.84	38.47	73.44
Amethyst_Illumina_multi-sample_FINAL_1158_Amethyst_Borg_SRVP_65_4B_1_25m_complete_SR-VP_9_9_2021_65_4B_1_25m___910611___910985___1	Amethyst_Illumina_multi-sample_FINAL_1158_Amethyst_Borg_SRVP_65_4B_1_25m_complete_SR-VP_9_9_2021_65_4B_1_25m___910611___910985___1_relaxed_rank_001_alphafold2_ptm_model_3_seed_000	5kj2_A	0.181	44	32	2	79	119	225	267	8.853	21	8.873	0.034	5kj2_A The novel p300/CBP inhibitor A-485 uncovers a unique mechanism of action to target AR in castrate resistant prostate cancer	44.7811	44.41	26.17	67.56
Amethyst_Illumina_multi-sample_FINAL_1159_Amethyst_Borg_SRVP_65_4B_1_25m_complete_SR-VP_9_9_2021_65_4B_1_25m___911048___911302___1	Amethyst_Illumina_multi-sample_FINAL_1159_Amethyst_Borg_SRVP_65_4B_1_25m_complete_SR-VP_9_9_2021_65_4B_1_25m___911048___911302___1_relaxed_rank_001_alphafold2_ptm_model_3_seed_000	7mrl_C	0.178	73	49	4	7	72	8	76	5.864	16	8.062	0.014	7mrl_C Structure of HIV-1 matrix domain bound to human tRNALys3	48.4208	49.06	28.94	60.94
Amethyst_Illumina_multi-sample_FINAL_116_Amethyst_Borg_SRVP_65_4B_1_25m_complete_SR-VP_9_9_2021_65_4B_1_25m___71174___71500___1	Amethyst_Illumina_multi-sample_FINAL_116_Amethyst_Borg_SRVP_65_4B_1_25m_complete_SR-VP_9_9_2021_65_4B_1_25m___71174___71500___1_relaxed_rank_001_alphafold2_ptm_model_4_seed_000	7pgh_C	0.212	66	46	2	27	86	60	125	6.81	22	9.241	0.04	7pgh_C NaVAe1/Sp1CTDp (DDM)	66.6614	69.38	44.59	80.75
Amethyst_Illumina_multi-sample_FINAL_1160_Amethyst_Borg_SRVP_65_4B_1_25m_complete_SR-VP_9_9_2021_65_4B_1_25m___911408___911767___1	Amethyst_Illumina_multi-sample_FINAL_1160_Amethyst_Borg_SRVP_65_4B_1_25m_complete_SR-VP_9_9_2021_65_4B_1_25m___911408___911767___1_relaxed_rank_001_alphafold2_ptm_model_5_seed_000	1k40_A	0.11	118	89	4	10	117	3	114	0.1409	67	6.163	0.9	1k40_A crystal structure of the FAT domain of focal adhesion kinase	80.8453	84.62	49.59	91.19
Amethyst_Illumina_multi-sample_FINAL_1161_Amethyst_Borg_SRVP_65_4B_1_25m_complete_SR-VP_9_9_2021_65_4B_1_25m___911821___912153___1	Amethyst_Illumina_multi-sample_FINAL_1161_Amethyst_Borg_SRVP_65_4B_1_25m_complete_SR-VP_9_9_2021_65_4B_1_25m___911821___912153___1_relaxed_rank_001_alphafold2_ptm_model_1_seed_000	4gmq_A	0.142	84	65	3	4	83	10	90	1.53	48	7.364	0.411	4gmq_A Ribosome-binding domain of Zuo1	81.1155	85.75	52.28	92.19
Amethyst_Illumina_multi-sample_FINAL_1162_Amethyst_Borg_SRVP_65_4B_1_25m_complete_SR-VP_9_9_2021_65_4B_1_25m___912195___912437___1	Amethyst_Illumina_multi-sample_FINAL_1162_Amethyst_Borg_SRVP_65_4B_1_25m_complete_SR-VP_9_9_2021_65_4B_1_25m___912195___912437___1_relaxed_rank_001_alphafold2_ptm_model_2_seed_000	1j5w_A	0.12	75	66	0	6	80	196	270	0.9738	71	2.369	0.941	1j5w_A Crystal structure of Glycyl-tRNA synthetase alpha chain (TM0216) from Thermotoga maritima at 1.95 A resolution	86.5603	90.44	44.12	95.38
Amethyst_Illumina_multi-sample_FINAL_1163_Amethyst_Borg_SRVP_65_4B_1_25m_complete_SR-VP_9_9_2021_65_4B_1_25m___912477___912863___1	Amethyst_Illumina_multi-sample_FINAL_1163_Amethyst_Borg_SRVP_65_4B_1_25m_complete_SR-VP_9_9_2021_65_4B_1_25m___912477___912863___1_relaxed_rank_001_alphafold2_ptm_model_4_seed_000	1wo8_D	0.186	118	70	9	1	104	1	106	0.07811	48	7.462	0.411	1wo8_D Crystal structure of methylglyoxal synthase from Thermus thermophilus HB8	83.8701	90.56	39.75	98
Amethyst_Illumina_multi-sample_FINAL_1164_Amethyst_Borg_SRVP_65_4B_1_25m_complete_SR-VP_9_9_2021_65_4B_1_25m___912913___913338___1	Amethyst_Illumina_multi-sample_FINAL_1164_Amethyst_Borg_SRVP_65_4B_1_25m_complete_SR-VP_9_9_2021_65_4B_1_25m___912913___913338___1_relaxed_rank_001_alphafold2_ptm_model_5_seed_000	7os7_A	0.055	108	81	5	35	139	15	104	0.1843	58	6.082	0.72	7os7_A Circular permutant of ribosomal protein S6, swap helix 2, L75A, A92K mutant	46.7619	42.91	30.03	73
Amethyst_Illumina_multi-sample_FINAL_1165_Amethyst_Borg_SRVP_65_4B_1_25m_complete_SR-VP_9_9_2021_65_4B_1_25m___913368___913916___1	Amethyst_Illumina_multi-sample_FINAL_1165_Amethyst_Borg_SRVP_65_4B_1_25m_complete_SR-VP_9_9_2021_65_4B_1_25m___913368___913916___1_relaxed_rank_001_alphafold2_ptm_model_1_seed_000	6lct_B	0.104	125	72	5	40	162	18	104	0.07587	42	15.77	0.254	6lct_B Crystal structure of catalytic inactive chloroplast resolvase NtMOC1 in complex with Holliday junction	38.3708	38.5	19.33	59.81
Amethyst_Illumina_multi-sample_FINAL_1166	Amethyst_Illumina_multi-sample_FINAL_1166_relaxed_rank_001_alphafold2_ptm_model_5_seed_000	4ut3_A	0.116	301	159	17	1	255	52	291	1.622e-05	126	6.879	1	4ut3_A X-ray structure of the human PP1 gamma catalytic subunit treated with hydrogen peroxide	97.1868	98.38	52.03	98.94
Amethyst_Illumina_multi-sample_FINAL_1167_Amethyst_Borg_SRVP_65_4B_1_25m_complete_SR-VP_9_9_2021_65_4B_1_25m___914766___915365___1	Amethyst_Illumina_multi-sample_FINAL_1167_Amethyst_Borg_SRVP_65_4B_1_25m_complete_SR-VP_9_9_2021_65_4B_1_25m___914766___915365___1_relaxed_rank_001_alphafold2_ptm_model_1_seed_000	1wb8_B	0.285	196	130	6	1	188	1	194	1.61e-14	565	1.855	1	1wb8_B Iron Superoxide Dismutase (FE-SOD) from the Hyperthermophile SULFOLOBUS SOLFATARICUS. 2.3 A Resolution Structure of Recombinant Protein with a Covalently Modified Tyrosine in the Active Site.	95.4739	97.38	43.5	98.69
Amethyst_Illumina_multi-sample_FINAL_1168_Amethyst_Borg_SRVP_65_4B_1_25m_complete_SR-VP_9_9_2021_65_4B_1_25m___915622___915912___1	Amethyst_Illumina_multi-sample_FINAL_1168_Amethyst_Borg_SRVP_65_4B_1_25m_complete_SR-VP_9_9_2021_65_4B_1_25m___915622___915912___1_relaxed_rank_001_alphafold2_ptm_model_3_seed_000	2cfh_D	0.084	95	78	4	10	96	58	151	0.09379	70	10.88	0.933	2cfh_D Structure of the Bet3-TPC6B core of TRAPP	75.4209	77.75	49	88.12
Amethyst_Illumina_multi-sample_FINAL_1169_Amethyst_Borg_SRVP_65_4B_1_25m_complete_SR-VP_9_9_2021_65_4B_1_25m___915932___916222___1	Amethyst_Illumina_multi-sample_FINAL_1169_Amethyst_Borg_SRVP_65_4B_1_25m_complete_SR-VP_9_9_2021_65_4B_1_25m___915932___916222___1_relaxed_rank_001_alphafold2_ptm_model_4_seed_000	6tz9_A	0.088	79	70	1	14	90	2	80	0.7635	91	1.15	0.997	6tz9_A CryoEM reconstruction of membrane-bound ESCRT-III filament composed of CHMP1B only	86.6005	91.38	37.41	98.38
Amethyst_Illumina_multi-sample_FINAL_117_Amethyst_Borg_SRVP_65_4B_1_25m_complete_SR-VP_9_9_2021_65_4B_1_25m___71507___71770___1	Amethyst_Illumina_multi-sample_FINAL_117_Amethyst_Borg_SRVP_65_4B_1_25m_complete_SR-VP_9_9_2021_65_4B_1_25m___71507___71770___1_relaxed_rank_001_alphafold2_ptm_model_3_seed_000	3q9d_A	0.121	41	35	1	6	45	89	129	1.493	47	2.315	0.382	3q9d_A Crystal Structure of Cpn0803 from C. pneumoniae.	44.4823	43.31	30.08	61.62
Amethyst_Illumina_multi-sample_FINAL_1170_Amethyst_Borg_SRVP_65_4B_1_25m_complete_SR-VP_9_9_2021_65_4B_1_25m___916431___916679___1	Amethyst_Illumina_multi-sample_FINAL_1170_Amethyst_Borg_SRVP_65_4B_1_25m_complete_SR-VP_9_9_2021_65_4B_1_25m___916431___916679___1_relaxed_rank_001_alphafold2_ptm_model_1_seed_000	8dwu_C	0.171	64	49	3	6	68	250	310	3.542	30	7.491	0.09	8dwu_C SPOP W22R Form 1	63.7	64.38	39.94	73.12
Amethyst_Illumina_multi-sample_FINAL_1171	Amethyst_Illumina_multi-sample_FINAL_1171_relaxed_rank_001_alphafold2_ptm_model_4_seed_000	2ost_A	0.155	148	81	11	205	325	3	133	0.03797	76	5.484	0.971	2ost_A The structure of a bacterial homing endonuclease : I-Ssp6803I	70.9034	76.44	27.75	97.88
Amethyst_Illumina_multi-sample_FINAL_1172_Amethyst_Borg_SRVP_65_4B_1_25m_complete_SR-VP_9_9_2021_65_4B_1_25m___918196___918345___1	Amethyst_Illumina_multi-sample_FINAL_1172_Amethyst_Borg_SRVP_65_4B_1_25m_complete_SR-VP_9_9_2021_65_4B_1_25m___918196___918345___1_relaxed_rank_001_alphafold2_ptm_model_4_seed_000	2bv5_A	0.166	24	20	0	6	29	145	168	3.993	33	4.045	0.116	2bv5_A CRYSTAL STRUCTURE OF THE HUMAN PROTEIN TYROSINE PHOSPHATASE PTPN5 AT 1.8A RESOLUTION	57.7876	57.38	37.31	71.12
Amethyst_Illumina_multi-sample_FINAL_1173	Amethyst_Illumina_multi-sample_FINAL_1173_relaxed_rank_001_alphafold2_ptm_model_4_seed_000	4uid_A	0.246	199	117	9	280	448	3	198	6.11e-09	293	3.511	1	4uid_A Crystal structure of the S-layer protein SbsC domains 4 and 5	84.1171	89.31	29.45	98.56
Amethyst_Illumina_multi-sample_FINAL_1174	Amethyst_Illumina_multi-sample_FINAL_1174_relaxed_rank_001_alphafold2_ptm_model_4_seed_000	7r3t_B	0.329	85	51	3	107	189	3	83	6.37e-06	262	2.209	1	7r3t_B Crystal structure of the Dimeric C-terminal Big_2-CBM56 domains from Paenibacillus illinoisensis (Bacillus circulans IAM1165) beta-1,3-glucanase H	85.5331	96.25	33.59	98.75
Amethyst_Illumina_multi-sample_FINAL_1175	Amethyst_Illumina_multi-sample_FINAL_1175_relaxed_rank_001_alphafold2_ptm_model_5_seed_000	2ost_C	0.148	141	101	11	360	490	1	132	0.009719	86	7.396	0.993	2ost_C The structure of a bacterial homing endonuclease : I-Ssp6803I	74.1984	80.88	24.17	98.38
Amethyst_Illumina_multi-sample_FINAL_1176	Amethyst_Illumina_multi-sample_FINAL_1176_relaxed_rank_001_alphafold2_ptm_model_5_seed_000	5m3w_A	0.197	359	210	19	5	312	11	342	4.05e-14	345	6.772	1	5m3w_A Structure of the GH99 endo-alpha-mannanase from Bacteroides xylanisolvens in complex with mannose-alpha-1,3-1,2-dideoxymannose and alpha-1,2-mannobiose	78.4864	91.56	24.92	98.81
Amethyst_Illumina_multi-sample_FINAL_1177	Amethyst_Illumina_multi-sample_FINAL_1177_relaxed_rank_001_alphafold2_ptm_model_5_seed_000	2q07_A	0.196	158	94	8	36	186	4	135	0.001645	119	8.108	1	2q07_A Crystal structure of AF0587, a protein of unknown function	78.1113	83.88	26.83	97.88
Amethyst_Illumina_multi-sample_FINAL_1178_Amethyst_Borg_SRVP_65_4B_1_25m_complete_SR-VP_9_9_2021_65_4B_1_25m___925152___925406___1	Amethyst_Illumina_multi-sample_FINAL_1178_Amethyst_Borg_SRVP_65_4B_1_25m_complete_SR-VP_9_9_2021_65_4B_1_25m___925152___925406___1_relaxed_rank_001_alphafold2_ptm_model_3_seed_000	4niq_A	0.121	74	64	1	8	81	3	75	0.2952	68	3.87	0.912	4niq_A Crystal Structure of Vps4 MIT-Vfa1 MIM2	93.2915	95.25	62.09	97.31
Amethyst_Illumina_multi-sample_FINAL_1179_Amethyst_Borg_SRVP_65_4B_1_25m_complete_SR-VP_9_9_2021_65_4B_1_25m___925450___925752___1	Amethyst_Illumina_multi-sample_FINAL_1179_Amethyst_Borg_SRVP_65_4B_1_25m_complete_SR-VP_9_9_2021_65_4B_1_25m___925450___925752___1_relaxed_rank_001_alphafold2_ptm_model_5_seed_000	1set_B	0.089	56	51	0	43	98	38	93	3.22	62	0.9316	0.817	1set_B CRYSTAL STRUCTURES AT 2.5 ANGSTROMS RESOLUTION OF SERYL-TRNA SYNTHETASE COMPLEXED WITH TWO DIFFERENT ANALOGUES OF SERYL-ADENYLATE	76.5384	83	44.5	89.81
Amethyst_Illumina_multi-sample_FINAL_118_Amethyst_Borg_SRVP_65_4B_1_25m_complete_SR-VP_9_9_2021_65_4B_1_25m___71783___72103___1	Amethyst_Illumina_multi-sample_FINAL_118_Amethyst_Borg_SRVP_65_4B_1_25m_complete_SR-VP_9_9_2021_65_4B_1_25m___71783___72103___1_relaxed_rank_001_alphafold2_ptm_model_2_seed_000	4b2a_D	0.203	64	40	4	9	63	3	64	0.6904	36	5.229	0.15	4b2a_D Structure of the factor Xa-like trypsin variant triple-Ala (TGA) in complex with eglin C	67.0532	71.5	31.67	85.62
Amethyst_Illumina_multi-sample_FINAL_1180_Amethyst_Borg_SRVP_65_4B_1_25m_complete_SR-VP_9_9_2021_65_4B_1_25m___925767___926018___1	Amethyst_Illumina_multi-sample_FINAL_1180_Amethyst_Borg_SRVP_65_4B_1_25m_complete_SR-VP_9_9_2021_65_4B_1_25m___925767___926018___1_relaxed_rank_001_alphafold2_ptm_model_5_seed_000	2l3l_A	0.12	83	64	3	1	77	24	103	1.775	53	3.884	0.569	2l3l_A The solution structure of the N-terminal domain of human Tubulin Binding Cofactor C reveals a platform for the interaction with ab-tubulin	62.6367	64.25	37.06	75.12
Amethyst_Illumina_multi-sample_FINAL_1181_Amethyst_Borg_SRVP_65_4B_1_25m_complete_SR-VP_9_9_2021_65_4B_1_25m___926056___926523___1	Amethyst_Illumina_multi-sample_FINAL_1181_Amethyst_Borg_SRVP_65_4B_1_25m_complete_SR-VP_9_9_2021_65_4B_1_25m___926056___926523___1_relaxed_rank_001_alphafold2_ptm_model_3_seed_000	3or1_F	0.178	95	69	8	16	104	8	99	0.9955	42	9.993	0.254	3or1_F Crystal structure of dissimilatory sulfite reductase I (DsrI)	84.0853	86.88	37.19	96.62
Amethyst_Illumina_multi-sample_FINAL_1182_Amethyst_Borg_SRVP_65_4B_1_25m_complete_SR-VP_9_9_2021_65_4B_1_25m___926791___927063___1	Amethyst_Illumina_multi-sample_FINAL_1182_Amethyst_Borg_SRVP_65_4B_1_25m_complete_SR-VP_9_9_2021_65_4B_1_25m___926791___927063___1_relaxed_rank_001_alphafold2_ptm_model_3_seed_000	7d6l_A	0.298	87	61	0	3	89	53	139	3.99e-09	346	0.752	1	7d6l_A Crystal structure of Trx2 from D. radiodurans R1	95.8569	97.5	58.75	98.75
Amethyst_Illumina_multi-sample_FINAL_1183	Amethyst_Illumina_multi-sample_FINAL_1183_relaxed_rank_001_alphafold2_ptm_model_3_seed_000	3j8c_H	0.116	154	98	9	15	131	10	162	0.004201	69	15.79	0.923	3j8c_H Model of the human eIF3 PCI-MPN octamer docked into the 43S EM map	91.2315	93.75	49.59	97.75
Amethyst_Illumina_multi-sample_FINAL_1184	Amethyst_Illumina_multi-sample_FINAL_1184_relaxed_rank_001_alphafold2_ptm_model_4_seed_000	4buu_A	0.102	215	92	10	3	208	76	198	0.03332	55	10.89	0.632	4buu_A Crystal structure of human tankyrase 2 in complex with (4-(4-oxo-3,4- dihydroquinazolin-2-yl)phenyl)methanesulfonamide	83.8565	89.88	32.25	98.19
Amethyst_Illumina_multi-sample_FINAL_1185	Amethyst_Illumina_multi-sample_FINAL_1185_relaxed_rank_001_alphafold2_ptm_model_4_seed_000	3t48_A	0.078	64	56	2	62	122	2	65	7.965	34	3.484	0.126	3t48_A Crystal Structure of truncated form of Staphylococcal Complement Inhibitor D (SCIN-D) at 1.5 Angstrom	38.2003	36.19	21.02	69.25
Amethyst_Illumina_multi-sample_FINAL_1186_Amethyst_Borg_SRVP_65_4B_1_25m_complete_SR-VP_9_9_2021_65_4B_1_25m___929390___929755___1	Amethyst_Illumina_multi-sample_FINAL_1186_Amethyst_Borg_SRVP_65_4B_1_25m_complete_SR-VP_9_9_2021_65_4B_1_25m___929390___929755___1_relaxed_rank_001_alphafold2_ptm_model_4_seed_000	1x07_A	0.148	27	23	0	67	93	136	162	6.886	34	1.696	0.126	1x07_A Crystal structure of undecaprenyl pyrophosphate synthase in complex with Mg and IPP	51.3256	51.03	29.81	74.31
Amethyst_Illumina_multi-sample_FINAL_1187_Amethyst_Borg_SRVP_65_4B_1_25m_complete_SR-VP_9_9_2021_65_4B_1_25m___929803___930087___1	Amethyst_Illumina_multi-sample_FINAL_1187_Amethyst_Borg_SRVP_65_4B_1_25m_complete_SR-VP_9_9_2021_65_4B_1_25m___929803___930087___1_relaxed_rank_001_alphafold2_ptm_model_3_seed_000	3hpg_G	0.073	68	57	2	26	89	4	69	3.18	26	9.552	0.063	3hpg_G Visna virus integrase (residues 1-219) in complex with LEDGF IBD: examples of open integrase dimer-dimer interfaces	54.0636	55.62	28.52	64.19
Amethyst_Illumina_multi-sample_FINAL_1189	Amethyst_Illumina_multi-sample_FINAL_1189_relaxed_rank_001_alphafold2_ptm_model_3_seed_000	5h86_A	0.15	106	75	4	92	197	77	167	0.001606	109	7.057	1	5h86_A Human Gcn5 bound to butyryl-CoA	59.7988	60.16	23.52	97.75
Amethyst_Illumina_multi-sample_FINAL_119_Amethyst_Borg_SRVP_65_4B_1_25m_complete_SR-VP_9_9_2021_65_4B_1_25m___72125___72430___1	Amethyst_Illumina_multi-sample_FINAL_119_Amethyst_Borg_SRVP_65_4B_1_25m_complete_SR-VP_9_9_2021_65_4B_1_25m___72125___72430___1_relaxed_rank_001_alphafold2_ptm_model_3_seed_000	6r3p_D	0.159	44	25	2	2	45	204	235	5.319	27	3.805	0.069	6r3p_D Crystal structure of human DMC1 ATPase domain	44.2314	45.19	24.64	58.75
Amethyst_Illumina_multi-sample_FINAL_1190_Amethyst_Borg_SRVP_65_4B_1_25m_complete_SR-VP_9_9_2021_65_4B_1_25m___931769___932269___1	Amethyst_Illumina_multi-sample_FINAL_1190_Amethyst_Borg_SRVP_65_4B_1_25m_complete_SR-VP_9_9_2021_65_4B_1_25m___931769___932269___1_relaxed_rank_001_alphafold2_ptm_model_4_seed_000	5u4p_B	0.183	136	76	9	2	108	5	134	3.791e-05	119	5.038	1	5u4p_B Protein-protein complex between 26S proteasome regulatory subunit RPN8, RPN11, and Ubiquitin S31	87.5755	91.56	48.81	96.75
Amethyst_Illumina_multi-sample_FINAL_1191_Amethyst_Borg_SRVP_65_4B_1_25m_complete_SR-VP_9_9_2021_65_4B_1_25m___932329___932790___1	Amethyst_Illumina_multi-sample_FINAL_1191_Amethyst_Borg_SRVP_65_4B_1_25m_complete_SR-VP_9_9_2021_65_4B_1_25m___932329___932790___1_relaxed_rank_001_alphafold2_ptm_model_5_seed_000	3n08_B	0.373	158	88	4	1	153	1	152	1.39e-16	653	2.283	1	3n08_B Crystal Structure of a Putative PhosphatidylEthanolamine-Binding Protein (PEBP) Homolog CT736 from Chlamydia trachomatis D/UW-3/CX	97.2506	98.44	61.94	98.88
Amethyst_Illumina_multi-sample_FINAL_1193_Amethyst_Borg_SRVP_65_4B_1_25m_complete_SR-VP_9_9_2021_65_4B_1_25m___933013___933306___1	Amethyst_Illumina_multi-sample_FINAL_1193_Amethyst_Borg_SRVP_65_4B_1_25m_complete_SR-VP_9_9_2021_65_4B_1_25m___933013___933306___1_relaxed_rank_001_alphafold2_ptm_model_2_seed_000	4wzx_A	0.152	85	62	2	1	85	10	84	0.5846	69	3.313	0.923	4wzx_A ULK3 regulates cytokinetic abscission by phosphorylating ESCRT-III proteins	80.1895	83.12	39.69	89.88
Amethyst_Illumina_multi-sample_FINAL_1194	Amethyst_Illumina_multi-sample_FINAL_1194_relaxed_rank_001_alphafold2_ptm_model_3_seed_000	4msq_A	0.117	179	99	14	11	166	19	161	0.0005961	72	10.17	0.949	4msq_A Crystal structure of Schizosaccharomyces pombe AMSH-like protease sst2 catalytic domain bound to ubiquitin	83.9691	88.12	32.44	95.31
Amethyst_Illumina_multi-sample_FINAL_1195_Amethyst_Borg_SRVP_65_4B_1_25m_complete_SR-VP_9_9_2021_65_4B_1_25m___934142___934357___1	Amethyst_Illumina_multi-sample_FINAL_1195_Amethyst_Borg_SRVP_65_4B_1_25m_complete_SR-VP_9_9_2021_65_4B_1_25m___934142___934357___1_relaxed_rank_001_alphafold2_ptm_model_1_seed_000	8gpv_A	0.253	67	50	0	4	70	185	251	0.0001441	182	1.28	1	8gpv_A Cytoplasmic domain structure of the MgtE Mg2+ channel from Clostridiales bacterium	87.9761	92.5	48.31	97.38
Amethyst_Illumina_multi-sample_FINAL_1196_Amethyst_Borg_SRVP_65_4B_1_25m_complete_SR-VP_9_9_2021_65_4B_1_25m___934411___934965___1	Amethyst_Illumina_multi-sample_FINAL_1196_Amethyst_Borg_SRVP_65_4B_1_25m_complete_SR-VP_9_9_2021_65_4B_1_25m___934411___934965___1_relaxed_rank_001_alphafold2_ptm_model_3_seed_000	4drb_G	0.173	104	64	6	92	177	2	101	9.733	19	14.5	0.024	4drb_G The crystal structure of FANCM bound MHF complex	90.9946	93.19	43	96.94
Amethyst_Illumina_multi-sample_FINAL_1197	Amethyst_Illumina_multi-sample_FINAL_1197_relaxed_rank_001_alphafold2_ptm_model_4_seed_000	1xvs_B	0.147	88	60	6	342	417	5	89	0.4715	73	3.735	0.956	1xvs_B Crystal structure of apaG Protein from Vibrio cholerae	70.5929	79.5	24.23	98.62
Amethyst_Illumina_multi-sample_FINAL_1198	Amethyst_Illumina_multi-sample_FINAL_1198_relaxed_rank_001_alphafold2_ptm_model_4_seed_000	6t2o_BBB	0.147	244	135	17	112	286	3	242	2.86e-06	215	3.789	1	6t2o_BBB Prominent members of the human gut microbiota express endo-acting O-glycanases to initiate mucin breakdown	90.0947	93.62	47.34	98.81
Amethyst_Illumina_multi-sample_FINAL_1199	Amethyst_Illumina_multi-sample_FINAL_1199_relaxed_rank_001_alphafold2_ptm_model_5_seed_000	8beb_C	0.125	56	44	2	126	176	9	64	2.625	40	3.459	0.214	8beb_C Ternary complex between VCB, BRD4-BD1 and PROTAC 49	93.4353	95.06	57.31	98.38
Amethyst_Illumina_multi-sample_FINAL_12_Amethyst_Borg_SRVP_65_4B_1_25m_complete_SR-VP_9_9_2021_65_4B_1_25m___6539___6727___1	Amethyst_Illumina_multi-sample_FINAL_12_Amethyst_Borg_SRVP_65_4B_1_25m_complete_SR-VP_9_9_2021_65_4B_1_25m___6539___6727___1_relaxed_rank_001_alphafold2_ptm_model_3_seed_000	2f9y_B	0.25	24	18	0	18	41	4	27	5.908	33	0.7981	0.116	2f9y_B The Crystal Structure of The Carboxyltransferase Subunit of ACC from Escherichia coli	59.1305	59	34.91	82
Amethyst_Illumina_multi-sample_FINAL_120_Amethyst_Borg_SRVP_65_4B_1_25m_complete_SR-VP_9_9_2021_65_4B_1_25m___72445___72702___1	Amethyst_Illumina_multi-sample_FINAL_120_Amethyst_Borg_SRVP_65_4B_1_25m_complete_SR-VP_9_9_2021_65_4B_1_25m___72445___72702___1_relaxed_rank_001_alphafold2_ptm_model_2_seed_000	6mrs_A	0.126	71	55	4	14	83	10	74	0.07651	64	4.29	0.855	6mrs_A De novo designed protein Peak6	62.2253	62.72	46.72	74.44
Amethyst_Illumina_multi-sample_FINAL_1200_Amethyst_Borg_SRVP_65_4B_1_25m_complete_SR-VP_9_9_2021_65_4B_1_25m___938572___938928___1	Amethyst_Illumina_multi-sample_FINAL_1200_Amethyst_Borg_SRVP_65_4B_1_25m_complete_SR-VP_9_9_2021_65_4B_1_25m___938572___938928___1_relaxed_rank_001_alphafold2_ptm_model_2_seed_000	2b0h_A	0.14	135	92	6	3	118	8	137	1.524	53	5.196	0.569	2b0h_A Solution structure of VBS3 fragment of talin	60.6171	61.69	41.84	71
Amethyst_Illumina_multi-sample_FINAL_1201_Amethyst_Borg_SRVP_65_4B_1_25m_complete_SR-VP_9_9_2021_65_4B_1_25m___938957___939232___1	Amethyst_Illumina_multi-sample_FINAL_1201_Amethyst_Borg_SRVP_65_4B_1_25m_complete_SR-VP_9_9_2021_65_4B_1_25m___938957___939232___1_relaxed_rank_001_alphafold2_ptm_model_4_seed_000	8buu_t	0.173	69	56	1	6	73	17	85	0.02846	117	2.023	1	8buu_t ARE-ABCF VmlR2 bound to a 70S ribosome	65.8139	70.44	33.56	80.62
Amethyst_Illumina_multi-sample_FINAL_1202_Amethyst_Borg_SRVP_65_4B_1_25m_complete_SR-VP_9_9_2021_65_4B_1_25m___939235___939516___1	Amethyst_Illumina_multi-sample_FINAL_1202_Amethyst_Borg_SRVP_65_4B_1_25m_complete_SR-VP_9_9_2021_65_4B_1_25m___939235___939516___1_relaxed_rank_001_alphafold2_ptm_model_1_seed_000	3b5m_D	0.163	61	46	2	29	85	133	192	5.504	40	2.613	0.214	3b5m_D Crystal structure of conserved uncharacterized protein from Rhodopirellula baltica	69.0118	70.12	41.91	85.25
Amethyst_Illumina_multi-sample_FINAL_1203_Amethyst_Borg_SRVP_65_4B_1_25m_complete_SR-VP_9_9_2021_65_4B_1_25m___939810___940100___1	Amethyst_Illumina_multi-sample_FINAL_1203_Amethyst_Borg_SRVP_65_4B_1_25m_complete_SR-VP_9_9_2021_65_4B_1_25m___939810___940100___1_relaxed_rank_001_alphafold2_ptm_model_2_seed_000	5uls_A	0.076	26	24	0	48	73	154	179	3.079	43	1.686	0.277	5uls_A Structure of GRP94 in the active conformation	40.2855	40.22	21.84	56.03
Amethyst_Illumina_multi-sample_FINAL_1204_Amethyst_Borg_SRVP_65_4B_1_25m_complete_SR-VP_9_9_2021_65_4B_1_25m___940221___940592___1	Amethyst_Illumina_multi-sample_FINAL_1204_Amethyst_Borg_SRVP_65_4B_1_25m_complete_SR-VP_9_9_2021_65_4B_1_25m___940221___940592___1_relaxed_rank_001_alphafold2_ptm_model_1_seed_000	5vmm_F	0.113	53	42	1	68	120	143	190	6.564	35	4.007	0.138	5vmm_F Staphylococcus aureus IsdB bound to human hemoglobin	78.2583	85.12	37.06	93.25
Amethyst_Illumina_multi-sample_FINAL_1205_Amethyst_Borg_SRVP_65_4B_1_25m_complete_SR-VP_9_9_2021_65_4B_1_25m___940763___940924___1	Amethyst_Illumina_multi-sample_FINAL_1205_Amethyst_Borg_SRVP_65_4B_1_25m_complete_SR-VP_9_9_2021_65_4B_1_25m___940763___940924___1_relaxed_rank_001_alphafold2_ptm_model_5_seed_000	1nh9_A	0.054	55	50	1	1	53	26	80	0.1136	73	3.209	0.956	1nh9_A Crystal Structure of a DNA Binding Protein Mja10b from the hyperthermophile Methanococcus jannaschii	79.6329	84.06	53.69	94.56
Amethyst_Illumina_multi-sample_FINAL_1206	Amethyst_Illumina_multi-sample_FINAL_1206_relaxed_rank_001_alphafold2_ptm_model_5_seed_000	5joy_A	0.121	287	197	20	386	637	4	270	2.4e-06	233	4.648	1	5joy_A Bacteroides ovatus Xyloglucan PUL GH43A in complex with AraLOG	76.3802	87.19	22.53	98.88
Amethyst_Illumina_multi-sample_FINAL_1207_Amethyst_Borg_SRVP_65_4B_1_25m_complete_SR-VP_9_9_2021_65_4B_1_25m___943958___944434___1	Amethyst_Illumina_multi-sample_FINAL_1207_Amethyst_Borg_SRVP_65_4B_1_25m_complete_SR-VP_9_9_2021_65_4B_1_25m___943958___944434___1_relaxed_rank_001_alphafold2_ptm_model_2_seed_000	2qlc_D	0.152	46	39	0	6	51	1	46	1.499	37	7.579	0.164	2qlc_D The crystal structure of DNA repair protein RadC from Chlorobium tepidum TLS	37.6331	37.94	21.59	50.09
Amethyst_Illumina_multi-sample_FINAL_1208_Amethyst_Borg_SRVP_65_4B_1_25m_complete_SR-VP_9_9_2021_65_4B_1_25m___944482___944733___1	Amethyst_Illumina_multi-sample_FINAL_1208_Amethyst_Borg_SRVP_65_4B_1_25m_complete_SR-VP_9_9_2021_65_4B_1_25m___944482___944733___1_relaxed_rank_001_alphafold2_ptm_model_3_seed_000	7unf_b	0.145	48	38	1	2	46	126	173	1.333	48	2.698	0.411	7unf_b CryoEM structure of a mEAK7 bound human V-ATPase complex	53.8038	59.09	27.06	81.69
Amethyst_Illumina_multi-sample_FINAL_1209_Amethyst_Borg_SRVP_65_4B_1_25m_complete_SR-VP_9_9_2021_65_4B_1_25m___944833___945084___1	Amethyst_Illumina_multi-sample_FINAL_1209_Amethyst_Borg_SRVP_65_4B_1_25m_complete_SR-VP_9_9_2021_65_4B_1_25m___944833___945084___1_relaxed_rank_001_alphafold2_ptm_model_3_seed_000	4czy_D	0.175	91	60	4	5	81	297	386	1.305	25	10.01	0.057	4czy_D Complex of Neurospora crassa PAN2 (WD40-CS1) with PAN3 (pseudokinase and C-term)	42.7841	42.97	31.22	52.28
Amethyst_Illumina_multi-sample_FINAL_121	Amethyst_Illumina_multi-sample_FINAL_121_relaxed_rank_001_alphafold2_ptm_model_3_seed_000	5j42_A	0.125	80	59	4	74	149	77	149	0.002453	82	6.091	0.988	5j42_A Crystal structure of m2hTDP2-CAT in complex with a small molecule inhibitor	63.7964	70.5	25.56	92.31
Amethyst_Illumina_multi-sample_FINAL_1210_Amethyst_Borg_SRVP_65_4B_1_25m_complete_SR-VP_9_9_2021_65_4B_1_25m___945111___945449___1	Amethyst_Illumina_multi-sample_FINAL_1210_Amethyst_Borg_SRVP_65_4B_1_25m_complete_SR-VP_9_9_2021_65_4B_1_25m___945111___945449___1_relaxed_rank_001_alphafold2_ptm_model_3_seed_000	5ypp_E	0.088	90	77	3	8	95	2	88	0.001777	132	2.274	1	5ypp_E Crystal structure of IlvN.Val-1a	62.3335	62.06	32.62	82.44
Amethyst_Illumina_multi-sample_FINAL_1211_Amethyst_Borg_SRVP_65_4B_1_25m_complete_SR-VP_9_9_2021_65_4B_1_25m___945569___946018___1	Amethyst_Illumina_multi-sample_FINAL_1211_Amethyst_Borg_SRVP_65_4B_1_25m_complete_SR-VP_9_9_2021_65_4B_1_25m___945569___946018___1_relaxed_rank_001_alphafold2_ptm_model_3_seed_000	4g7n_A	0.2	40	28	2	14	53	24	59	6.792	24	5.047	0.051	4g7n_A The Structure of the Plk4 Cryptic Polo Box Reveals Two Tandem Polo Boxes Required for Centriole Duplication	37.5227	36.91	21.84	58.34
Amethyst_Illumina_multi-sample_FINAL_1212_Amethyst_Borg_SRVP_65_4B_1_25m_complete_SR-VP_9_9_2021_65_4B_1_25m___946053___946283___1	Amethyst_Illumina_multi-sample_FINAL_1212_Amethyst_Borg_SRVP_65_4B_1_25m_complete_SR-VP_9_9_2021_65_4B_1_25m___946053___946283___1_relaxed_rank_001_alphafold2_ptm_model_1_seed_000	1rop_A	0.107	56	47	2	18	73	1	53	2.072	42	5.613	0.254	1rop_A STRUCTURE OF THE COL*E1 ROP PROTEIN AT 1.7 ANGSTROMS RESOLUTION	56.6213	57.66	29.88	68.25
Amethyst_Illumina_multi-sample_FINAL_1213_Amethyst_Borg_SRVP_65_4B_1_25m_complete_SR-VP_9_9_2021_65_4B_1_25m___946341___946580___1	Amethyst_Illumina_multi-sample_FINAL_1213_Amethyst_Borg_SRVP_65_4B_1_25m_complete_SR-VP_9_9_2021_65_4B_1_25m___946341___946580___1_relaxed_rank_001_alphafold2_ptm_model_2_seed_000	1hs7_A	0.127	94	60	4	1	74	2	93	3.908	38	5.119	0.179	1hs7_A VAM3P N-TERMINAL DOMAIN SOLUTION STRUCTURE	70.8217	74	38.38	81.94
Amethyst_Illumina_multi-sample_FINAL_1214	Amethyst_Illumina_multi-sample_FINAL_1214_relaxed_rank_001_alphafold2_ptm_model_4_seed_000	6xpf_A	0.26	273	192	4	7	277	11	275	1e-15	621	2.271	1	6xpf_A Cryo-EM structure of human ZnT8 WT, in the absence of zinc, determined in heterogeneous conformations- one subunit in an inward-facing and the other in an outward-facing conformation	89.7475	93.88	37.03	97.88
Amethyst_Illumina_multi-sample_FINAL_1215_Amethyst_Borg_SRVP_65_4B_1_25m_complete_SR-VP_9_9_2021_65_4B_1_25m___947545___947862___1	Amethyst_Illumina_multi-sample_FINAL_1215_Amethyst_Borg_SRVP_65_4B_1_25m_complete_SR-VP_9_9_2021_65_4B_1_25m___947545___947862___1_relaxed_rank_001_alphafold2_ptm_model_4_seed_000	6s1c_B	0.092	119	72	6	1	98	18	121	3.809	16	17.66	0.014	6s1c_B P3221 crystal form of the Ctf18-1-8/Pol2(1-528) complex	63.8914	62.03	43.81	84.19
Amethyst_Illumina_multi-sample_FINAL_1216_Amethyst_Borg_SRVP_65_4B_1_25m_complete_SR-VP_9_9_2021_65_4B_1_25m___948003___948239___1	Amethyst_Illumina_multi-sample_FINAL_1216_Amethyst_Borg_SRVP_65_4B_1_25m_complete_SR-VP_9_9_2021_65_4B_1_25m___948003___948239___1_relaxed_rank_001_alphafold2_ptm_model_4_seed_000	1kvd_B	0.164	67	46	3	14	74	1	63	0.6579	46	4.752	0.353	1kvd_B KILLER TOXIN FROM HALOTOLERANT YEAST	49.4919	50.44	31.3	60.41
Amethyst_Illumina_multi-sample_FINAL_1217_Amethyst_Borg_SRVP_65_4B_1_25m_complete_SR-VP_9_9_2021_65_4B_1_25m___948478___948708___1	Amethyst_Illumina_multi-sample_FINAL_1217_Amethyst_Borg_SRVP_65_4B_1_25m_complete_SR-VP_9_9_2021_65_4B_1_25m___948478___948708___1_relaxed_rank_001_alphafold2_ptm_model_3_seed_000	6vud_B	0.263	72	47	3	1	70	106	173	0.7448	54	13.78	0.601	6vud_B Crystal structure of a ribosome recycling factor from Ehrlichia chaffeensis	74.3088	78.5	33	92.31
Amethyst_Illumina_multi-sample_FINAL_1218_Amethyst_Borg_SRVP_65_4B_1_25m_complete_SR-VP_9_9_2021_65_4B_1_25m___948803___949051___1	Amethyst_Illumina_multi-sample_FINAL_1218_Amethyst_Borg_SRVP_65_4B_1_25m_complete_SR-VP_9_9_2021_65_4B_1_25m___948803___949051___1_relaxed_rank_001_alphafold2_ptm_model_3_seed_000	4l8i_A	0.111	90	64	2	7	80	11	100	1.005	51	10.43	0.505	4l8i_A Crystal structure of RSV epitope scaffold FFL_005	90.9449	93.81	53.66	96.62
Amethyst_Illumina_multi-sample_FINAL_1219_Amethyst_Borg_SRVP_65_4B_1_25m_complete_SR-VP_9_9_2021_65_4B_1_25m___949117___949377___1	Amethyst_Illumina_multi-sample_FINAL_1219_Amethyst_Borg_SRVP_65_4B_1_25m_complete_SR-VP_9_9_2021_65_4B_1_25m___949117___949377___1_relaxed_rank_001_alphafold2_ptm_model_2_seed_000	3ret_B	0.191	89	62	2	2	85	1	84	4.034	30	9.179	0.09	3ret_B Salicylate and Pyruvate Bound Structure of the Isochorismate-Pyruvate Lyase K42E Mutant from Pseudomonas aerugionsa	53.5625	54.16	35.44	69.25
Amethyst_Illumina_multi-sample_FINAL_122_Amethyst_Borg_SRVP_65_4B_1_25m_complete_SR-VP_9_9_2021_65_4B_1_25m___73567___73758___1	Amethyst_Illumina_multi-sample_FINAL_122_Amethyst_Borg_SRVP_65_4B_1_25m_complete_SR-VP_9_9_2021_65_4B_1_25m___73567___73758___1_relaxed_rank_001_alphafold2_ptm_model_5_seed_000	7qoi_Cg	0.175	57	38	4	7	59	11	62	0.02901	96	2.224	0.999	7qoi_Cg Unique vertex of the phicrAss001 virion	87.8192	93.06	42.53	95.56
Amethyst_Illumina_multi-sample_FINAL_1220_Amethyst_Borg_SRVP_65_4B_1_25m_complete_SR-VP_9_9_2021_65_4B_1_25m___949415___949663___1	Amethyst_Illumina_multi-sample_FINAL_1220_Amethyst_Borg_SRVP_65_4B_1_25m_complete_SR-VP_9_9_2021_65_4B_1_25m___949415___949663___1_relaxed_rank_001_alphafold2_ptm_model_5_seed_000	2p22_B	0.1	60	51	2	17	76	26	82	2.752	51	3.094	0.505	2p22_B Structure of the Yeast ESCRT-I Heterotetramer Core	84.7369	87.97	41.78	94.75
Amethyst_Illumina_multi-sample_FINAL_1221_Amethyst_Borg_SRVP_65_4B_1_25m_complete_SR-VP_9_9_2021_65_4B_1_25m___949725___949931___1	Amethyst_Illumina_multi-sample_FINAL_1221_Amethyst_Borg_SRVP_65_4B_1_25m_complete_SR-VP_9_9_2021_65_4B_1_25m___949725___949931___1_relaxed_rank_001_alphafold2_ptm_model_1_seed_000	6z00_B	0.242	33	24	1	24	55	115	147	1.46	42	2.785	0.254	6z00_B Arabidopsis thaliana Naa50 in complex with bisubstrate analogue CoA-Ac-MVNAL	60.1112	63.28	26.59	85.31
Amethyst_Illumina_multi-sample_FINAL_1222_Amethyst_Borg_SRVP_65_4B_1_25m_complete_SR-VP_9_9_2021_65_4B_1_25m___949974___950114___1	Amethyst_Illumina_multi-sample_FINAL_1222_Amethyst_Borg_SRVP_65_4B_1_25m_complete_SR-VP_9_9_2021_65_4B_1_25m___949974___950114___1_relaxed_rank_001_alphafold2_ptm_model_2_seed_000	7kxs_B	0.093	43	39	0	4	46	113	155	0.9817	57	2.858	0.692	7kxs_B Computational design of constitutively active cGAS	62.9712	63.06	46.84	73.94
Amethyst_Illumina_multi-sample_FINAL_1223_Amethyst_Borg_SRVP_65_4B_1_25m_complete_SR-VP_9_9_2021_65_4B_1_25m___950187___950441___1	Amethyst_Illumina_multi-sample_FINAL_1223_Amethyst_Borg_SRVP_65_4B_1_25m_complete_SR-VP_9_9_2021_65_4B_1_25m___950187___950441___1_relaxed_rank_001_alphafold2_ptm_model_4_seed_000	3d75_A	0.208	24	19	0	57	80	63	86	6.758	37	1.104	0.164	3d75_A Crystal structure of a pheromone binding protein mutant D35N, from Apis mellifera, at pH 5.5	45.9297	48.53	20.95	62.31
Amethyst_Illumina_multi-sample_FINAL_1224_Amethyst_Borg_SRVP_65_4B_1_25m_complete_SR-VP_9_9_2021_65_4B_1_25m___950469___950705___1	Amethyst_Illumina_multi-sample_FINAL_1224_Amethyst_Borg_SRVP_65_4B_1_25m_complete_SR-VP_9_9_2021_65_4B_1_25m___950469___950705___1_relaxed_rank_001_alphafold2_ptm_model_2_seed_000	1wkb_A	0.227	44	30	3	2	45	243	282	1.385	54	2.335	0.601	1wkb_A Crystal Structure of Leucyl-tRNA Synthetase from the Archaeon Pyrococcus horikoshii Reveals a Novel Editing Domain Orientation	60.1999	69	34.66	81.19
Amethyst_Illumina_multi-sample_FINAL_1225	Amethyst_Illumina_multi-sample_FINAL_1225_relaxed_rank_001_alphafold2_ptm_model_2_seed_000	6w3h_D	0.129	31	25	1	110	138	39	69	6.721	33	2.26	0.116	6w3h_D Brain delivery of therapeutic proteins using an Fc fragment blood-brain barrier transport vehicle in mice and monkeys	32.0636	31.44	20.94	43.78
Amethyst_Illumina_multi-sample_FINAL_1226_Amethyst_Borg_SRVP_65_4B_1_25m_complete_SR-VP_9_9_2021_65_4B_1_25m___951788___952117___1	Amethyst_Illumina_multi-sample_FINAL_1226_Amethyst_Borg_SRVP_65_4B_1_25m_complete_SR-VP_9_9_2021_65_4B_1_25m___951788___952117___1_relaxed_rank_001_alphafold2_ptm_model_2_seed_000	5uay_A	0.098	91	68	4	1	84	211	294	0.3258	38	5.9	0.179	5uay_A The structure of the Arabidopsis thaliana Toc75 POTRA domains	66.5389	67.88	41.97	84.06
Amethyst_Illumina_multi-sample_FINAL_1227	Amethyst_Illumina_multi-sample_FINAL_1227_relaxed_rank_001_alphafold2_ptm_model_4_seed_000	7mqv_C	0.152	118	82	7	108	223	188	289	2.678	25	15.3	0.057	7mqv_C Crystal structure of truncated (ACT domain removed) prephenate dehydrogenase tyrA from Bacillus anthracis in complex with NAD	34.775	35.62	22.95	50.5
Amethyst_Illumina_multi-sample_FINAL_1228_Amethyst_Borg_SRVP_65_4B_1_25m_complete_SR-VP_9_9_2021_65_4B_1_25m___953021___953278___1	Amethyst_Illumina_multi-sample_FINAL_1228_Amethyst_Borg_SRVP_65_4B_1_25m_complete_SR-VP_9_9_2021_65_4B_1_25m___953021___953278___1_relaxed_rank_001_alphafold2_ptm_model_5_seed_000	3fxe_B	0.113	53	47	0	1	53	1	53	3.759	32	4.535	0.106	3fxe_B Crystal structure of interacting domains of IcmR and IcmQ (seleno-derivative)	65.2089	65.88	40	81.25
Amethyst_Illumina_multi-sample_FINAL_123_Amethyst_Borg_SRVP_65_4B_1_25m_complete_SR-VP_9_9_2021_65_4B_1_25m___73836___74063___1	Amethyst_Illumina_multi-sample_FINAL_123_Amethyst_Borg_SRVP_65_4B_1_25m_complete_SR-VP_9_9_2021_65_4B_1_25m___73836___74063___1_relaxed_rank_001_alphafold2_ptm_model_1_seed_000	6tsn_AAA	0.146	41	31	3	1	39	240	278	0.6817	51	2.895	0.505	6tsn_AAA Marasmius oreades agglutinin (MOA), papain back.swap W208Q-Q276W variant	57.5994	60.03	26.66	85.69
Amethyst_Illumina_multi-sample_FINAL_1230_Amethyst_Borg_SRVP_65_4B_1_25m_complete_SR-VP_9_9_2021_65_4B_1_25m___953739___954203___1	Amethyst_Illumina_multi-sample_FINAL_1230_Amethyst_Borg_SRVP_65_4B_1_25m_complete_SR-VP_9_9_2021_65_4B_1_25m___953739___954203___1_relaxed_rank_001_alphafold2_ptm_model_5_seed_000	7l97_A	0.156	153	93	9	10	141	10	147	2.13e-06	150	5.98	1	7l97_A Crystal structure of STAMBPL1 in complex with an engineered binder	84.3081	91.38	30.89	97.38
Amethyst_Illumina_multi-sample_FINAL_1231_Amethyst_Borg_SRVP_65_4B_1_25m_complete_SR-VP_9_9_2021_65_4B_1_25m___954361___954918___1	Amethyst_Illumina_multi-sample_FINAL_1231_Amethyst_Borg_SRVP_65_4B_1_25m_complete_SR-VP_9_9_2021_65_4B_1_25m___954361___954918___1_relaxed_rank_001_alphafold2_ptm_model_4_seed_000	3rzu_E	0.157	152	93	9	9	142	3	137	0.0003323	101	5.412	1	3rzu_E The Crystal Structure of the Catalytic Domain of AMSH	63.8262	61.34	26.77	92.12
Amethyst_Illumina_multi-sample_FINAL_1232_Amethyst_Borg_SRVP_65_4B_1_25m_complete_SR-VP_9_9_2021_65_4B_1_25m___955092___955655___1	Amethyst_Illumina_multi-sample_FINAL_1232_Amethyst_Borg_SRVP_65_4B_1_25m_complete_SR-VP_9_9_2021_65_4B_1_25m___955092___955655___1_relaxed_rank_001_alphafold2_ptm_model_4_seed_000	4k1r_C	0.139	143	86	8	20	137	19	149	0.001801	94	4.013	0.998	4k1r_C Crystal structure of Schizosaccharomyces pombe sst2 catalytic domain and Ubiquitin	76.5545	80.38	30.72	97.12
Amethyst_Illumina_multi-sample_FINAL_1233_Amethyst_Borg_SRVP_65_4B_1_25m_complete_SR-VP_9_9_2021_65_4B_1_25m___955714___955986___1	Amethyst_Illumina_multi-sample_FINAL_1233_Amethyst_Borg_SRVP_65_4B_1_25m_complete_SR-VP_9_9_2021_65_4B_1_25m___955714___955986___1_relaxed_rank_001_alphafold2_ptm_model_3_seed_000	8bh1_C	0.24	50	36	2	16	64	49	97	0.822	56	3.066	0.663	8bh1_C Core divisome complex FtsWIQBL from Pseudomonas aeruginosa	42.2338	38.25	23.89	64.5
Amethyst_Illumina_multi-sample_FINAL_1234_Amethyst_Borg_SRVP_65_4B_1_25m_complete_SR-VP_9_9_2021_65_4B_1_25m___956161___956442___1	Amethyst_Illumina_multi-sample_FINAL_1234_Amethyst_Borg_SRVP_65_4B_1_25m_complete_SR-VP_9_9_2021_65_4B_1_25m___956161___956442___1_relaxed_rank_001_alphafold2_ptm_model_4_seed_000	4dci_G	0.085	82	68	2	11	85	16	97	0.737	77	2.337	0.975	4dci_G Crystal structure of unknown funciton protein from Synechococcus sp. WH 8102	84.7435	88.81	34.97	97.94
Amethyst_Illumina_multi-sample_FINAL_1235_Amethyst_Borg_SRVP_65_4B_1_25m_complete_SR-VP_9_9_2021_65_4B_1_25m___956903___957526___1	Amethyst_Illumina_multi-sample_FINAL_1235_Amethyst_Borg_SRVP_65_4B_1_25m_complete_SR-VP_9_9_2021_65_4B_1_25m___956903___957526___1_relaxed_rank_001_alphafold2_ptm_model_3_seed_000	4ms7_A	0.107	196	118	10	20	204	18	167	0.002113	89	5.301	0.996	4ms7_A Crystal structure of Schizosaccharomyces pombe sst2 catalytic domain	84.8227	91.125	41.47	96.81
Amethyst_Illumina_multi-sample_FINAL_1236	Amethyst_Illumina_multi-sample_FINAL_1236_relaxed_rank_001_alphafold2_ptm_model_4_seed_000	3odt_B	0.132	318	220	27	256	550	1	285	9.18e-07	247	4.011	1	3odt_B Crystal structure of WD40 beta propeller domain of Doa1	86.9451	90.69	32.28	98.62
Amethyst_Illumina_multi-sample_FINAL_1237	Amethyst_Illumina_multi-sample_FINAL_1237_relaxed_rank_001_alphafold2_ptm_model_1_seed_000	5gu5_A	0.054	146	79	7	397	537	3	94	0.8089	63	4.366	0.837	5gu5_A Crystal structure of p24gamma2 GOLD domain determined by sulfur-SAD	71.1964	74.88	24.2	97.94
Amethyst_Illumina_multi-sample_FINAL_1238_Amethyst_Borg_SRVP_65_4B_1_25m_complete_SR-VP_9_9_2021_65_4B_1_25m___962165___962755___1	Amethyst_Illumina_multi-sample_FINAL_1238_Amethyst_Borg_SRVP_65_4B_1_25m_complete_SR-VP_9_9_2021_65_4B_1_25m___962165___962755___1_relaxed_rank_001_alphafold2_ptm_model_5_seed_000	4ms7_A	0.1	199	115	12	7	190	18	167	0.001146	76	6.16	0.971	4ms7_A Crystal structure of Schizosaccharomyces pombe sst2 catalytic domain	88.7583	91.94	54.31	98.31
Amethyst_Illumina_multi-sample_FINAL_1239_Amethyst_Borg_SRVP_65_4B_1_25m_complete_SR-VP_9_9_2021_65_4B_1_25m___962812___963402___1	Amethyst_Illumina_multi-sample_FINAL_1239_Amethyst_Borg_SRVP_65_4B_1_25m_complete_SR-VP_9_9_2021_65_4B_1_25m___962812___963402___1_relaxed_rank_001_alphafold2_ptm_model_1_seed_000	3rzu_E	0.139	193	112	9	7	188	8	157	0.0007389	94	5.052	0.998	3rzu_E The Crystal Structure of the Catalytic Domain of AMSH	87.6374	90.5	44.84	96.75
Amethyst_Illumina_multi-sample_FINAL_1240_Amethyst_Borg_SRVP_65_4B_1_25m_complete_SR-VP_9_9_2021_65_4B_1_25m___963577___964008___1	Amethyst_Illumina_multi-sample_FINAL_1240_Amethyst_Borg_SRVP_65_4B_1_25m_complete_SR-VP_9_9_2021_65_4B_1_25m___963577___964008___1_relaxed_rank_001_alphafold2_ptm_model_4_seed_000	4cs0_B	0.121	132	83	6	1	105	1	126	2.57e-06	196	2.39	1	4cs0_B Direct visualisation of strain-induced protein post-translational modification	79.3078	90.94	31.52	97.5
Amethyst_Illumina_multi-sample_FINAL_1241_Amethyst_Borg_SRVP_65_4B_1_25m_complete_SR-VP_9_9_2021_65_4B_1_25m___964072___964629___1	Amethyst_Illumina_multi-sample_FINAL_1241_Amethyst_Borg_SRVP_65_4B_1_25m_complete_SR-VP_9_9_2021_65_4B_1_25m___964072___964629___1_relaxed_rank_001_alphafold2_ptm_model_5_seed_000	5t8n_A	0.171	111	83	4	44	146	14	123	1.214	28	16.96	0.076	5t8n_A Crystal structure of Snf7 under 200 MPa	48.8655	45.31	28.91	80.25
Amethyst_Illumina_multi-sample_FINAL_1242_Amethyst_Borg_SRVP_65_4B_1_25m_complete_SR-VP_9_9_2021_65_4B_1_25m___964720___965061___1	Amethyst_Illumina_multi-sample_FINAL_1242_Amethyst_Borg_SRVP_65_4B_1_25m_complete_SR-VP_9_9_2021_65_4B_1_25m___964720___965061___1_relaxed_rank_001_alphafold2_ptm_model_1_seed_000	6dm4_D	0.078	38	34	1	3	40	74	110	7.95	19	5.249	0.024	6dm4_D Crystal structure of the SH2 domain from RavO (Lpg1129) from Legionella pneumophila in complex with Homo sapiens Shc1 phospho-Tyr317 peptide	63.8555	61.66	33.66	90.81
Amethyst_Illumina_multi-sample_FINAL_1243_Amethyst_Borg_SRVP_65_4B_1_25m_complete_SR-VP_9_9_2021_65_4B_1_25m___965187___965492___1	Amethyst_Illumina_multi-sample_FINAL_1243_Amethyst_Borg_SRVP_65_4B_1_25m_complete_SR-VP_9_9_2021_65_4B_1_25m___965187___965492___1_relaxed_rank_001_alphafold2_ptm_model_4_seed_000	2y3h_B	0.076	91	64	3	6	95	29	100	5.899	24	16.1	0.051	2y3h_B E63Q mutant of Cupriavidus metallidurans CH34 CnrXs	63.6121	64.44	35.41	76.56
Amethyst_Illumina_multi-sample_FINAL_1244_Amethyst_Borg_SRVP_65_4B_1_25m_complete_SR-VP_9_9_2021_65_4B_1_25m___965529___965816___1	Amethyst_Illumina_multi-sample_FINAL_1244_Amethyst_Borg_SRVP_65_4B_1_25m_complete_SR-VP_9_9_2021_65_4B_1_25m___965529___965816___1_relaxed_rank_001_alphafold2_ptm_model_3_seed_000	2a9u_A	0.114	105	76	3	3	94	27	127	3.806	32	16.27	0.106	2a9u_A Structure of the N-terminal domain of Human Ubiquitin carboxyl-terminal hydrolase 8 (USP8)	54.8489	57.41	32.75	69.75
Amethyst_Illumina_multi-sample_FINAL_1245_Amethyst_Borg_SRVP_65_4B_1_25m_complete_SR-VP_9_9_2021_65_4B_1_25m___965872___966117___1	Amethyst_Illumina_multi-sample_FINAL_1245_Amethyst_Borg_SRVP_65_4B_1_25m_complete_SR-VP_9_9_2021_65_4B_1_25m___965872___966117___1_relaxed_rank_001_alphafold2_ptm_model_3_seed_000	2v4d_D	0.071	84	72	1	1	78	26	109	2.628	36	7.694	0.15	2v4d_D Re-refinement of MexA adaptor protein	69.7019	73.25	33.19	90.06
Amethyst_Illumina_multi-sample_FINAL_1247	Amethyst_Illumina_multi-sample_FINAL_1247_relaxed_rank_001_alphafold2_ptm_model_1_seed_000	5e6g_B	0.148	54	44	2	122	174	7	59	4.333	35	3.656	0.138	5e6g_B Crystal Structure of De Novo Designed Protein CA01	40.4024	40	22.53	65.62
Amethyst_Illumina_multi-sample_FINAL_1248_Amethyst_Borg_SRVP_65_4B_1_25m_complete_SR-VP_9_9_2021_65_4B_1_25m___967092___967391___1	Amethyst_Illumina_multi-sample_FINAL_1248_Amethyst_Borg_SRVP_65_4B_1_25m_complete_SR-VP_9_9_2021_65_4B_1_25m___967092___967391___1_relaxed_rank_001_alphafold2_ptm_model_4_seed_000	1rqh_A	0.106	66	56	2	3	68	301	363	7.179	35	4.468	0.138	1rqh_A Propionibacterium shermanii transcarboxylase 5S subunit bound to pyruvic acid	90.3254	97.44	35.44	98.75
Amethyst_Illumina_multi-sample_FINAL_1249_Amethyst_Borg_SRVP_65_4B_1_25m_complete_SR-VP_9_9_2021_65_4B_1_25m___967434___967598___1	Amethyst_Illumina_multi-sample_FINAL_1249_Amethyst_Borg_SRVP_65_4B_1_25m_complete_SR-VP_9_9_2021_65_4B_1_25m___967434___967598___1_relaxed_rank_001_alphafold2_ptm_model_3_seed_000	1zpv_C	0.129	54	43	2	2	54	4	54	0.3333	59	3.707	0.747	1zpv_C ACT domain protein from Streptococcus pneumoniae	58.8618	56.84	46.47	77.69
Amethyst_Illumina_multi-sample_FINAL_125_Amethyst_Borg_SRVP_65_4B_1_25m_complete_SR-VP_9_9_2021_65_4B_1_25m___74289___74663___1	Amethyst_Illumina_multi-sample_FINAL_125_Amethyst_Borg_SRVP_65_4B_1_25m_complete_SR-VP_9_9_2021_65_4B_1_25m___74289___74663___1_relaxed_rank_001_alphafold2_ptm_model_5_seed_000	6eqo_B	0.164	97	66	5	4	98	235	318	0.4078	52	5.729	0.537	6eqo_B Tri-functional propionyl-CoA synthase of Erythrobacter sp. NAP1 with bound NADP+ and phosphomethylphosphonic acid adenylate ester	89.4227	94.62	45.97	98.19
Amethyst_Illumina_multi-sample_FINAL_1250	Amethyst_Illumina_multi-sample_FINAL_1250_relaxed_rank_001_alphafold2_ptm_model_3_seed_000	1vhz_A	0.09	33	30	0	90	122	9	41	1.257	49	1.583	0.442	1vhz_A Crystal structure of ADP compounds hydrolase	40.5416	40.36	21.69	69.5
Amethyst_Illumina_multi-sample_FINAL_1251	Amethyst_Illumina_multi-sample_FINAL_1251_relaxed_rank_001_alphafold2_ptm_model_5_seed_000	2jqn_A	0.09	88	65	4	166	239	3	89	0.03585	82	3.316	0.988	2jqn_A Solution NMR structure of CC0527 from Caulobacter crescentus. Northeast Structural Genomics Target CCR55	86.5987	89.12	42.03	97.06
Amethyst_Illumina_multi-sample_FINAL_1252	Amethyst_Illumina_multi-sample_FINAL_1252_relaxed_rank_001_alphafold2_ptm_model_3_seed_000	4msq_A	0.174	172	88	9	18	166	19	159	0.0002726	87	11.12	0.994	4msq_A Crystal structure of Schizosaccharomyces pombe AMSH-like protease sst2 catalytic domain bound to ubiquitin	73.4503	72.44	36.38	96.69
Amethyst_Illumina_multi-sample_FINAL_1253_Amethyst_Borg_SRVP_65_4B_1_25m_complete_SR-VP_9_9_2021_65_4B_1_25m___969783___970142___1	Amethyst_Illumina_multi-sample_FINAL_1253_Amethyst_Borg_SRVP_65_4B_1_25m_complete_SR-VP_9_9_2021_65_4B_1_25m___969783___970142___1_relaxed_rank_001_alphafold2_ptm_model_1_seed_000	5ds1_C	0.141	99	65	10	14	103	3	90	0.02703	80	5.877	0.984	5ds1_C Core domain of the class II small heat-shock protein HSP 17.7 from Pisum sativum	77.5906	80.06	33.88	91.06
Amethyst_Illumina_multi-sample_FINAL_1254	Amethyst_Illumina_multi-sample_FINAL_1254_relaxed_rank_001_alphafold2_ptm_model_1_seed_000	1oi0_B	0.15	146	70	9	9	153	2	94	0.002125	95	4.378	0.998	1oi0_B CRYSTAL STRUCTURE OF AF2198, A JAB1/MPN DOMAIN PROTEIN FROM ARCHAEOGLOBUS FULGIDUS	85.0766	90.75	39	96.44
Amethyst_Illumina_multi-sample_FINAL_1255_Amethyst_Borg_SRVP_65_4B_1_25m_complete_SR-VP_9_9_2021_65_4B_1_25m___971009___971596___1	Amethyst_Illumina_multi-sample_FINAL_1255_Amethyst_Borg_SRVP_65_4B_1_25m_complete_SR-VP_9_9_2021_65_4B_1_25m___971009___971596___1_relaxed_rank_001_alphafold2_ptm_model_2_seed_000	3rzu_D	0.232	99	61	5	18	106	13	106	0.011	68	5.75	0.912	3rzu_D The Crystal Structure of the Catalytic Domain of AMSH	48.7484	43.88	25.33	82.56
Amethyst_Illumina_multi-sample_FINAL_1256	Amethyst_Illumina_multi-sample_FINAL_1256_relaxed_rank_001_alphafold2_ptm_model_3_seed_000	4ygb_C	0.121	181	128	13	127	289	25	192	0.0001623	184	3.252	1	4ygb_C Crystal structure of ERGIC-53/MCFD2, monoclinic calcium-free form	83.7637	88.62	33.84	98.75
Amethyst_Illumina_multi-sample_FINAL_1258	Amethyst_Illumina_multi-sample_FINAL_1258_relaxed_rank_001_alphafold2_ptm_model_4_seed_000	4xxp_A	0.144	214	142	17	123	305	3	206	1.73e-05	194	5.121	1	4xxp_A Crystal Structure of an Uncharacterized Protein (Rv0315 ortholog) from Mycobacterium paratuberculosis	83.3683	91.69	41.47	98.69
Amethyst_Illumina_multi-sample_FINAL_1259	Amethyst_Illumina_multi-sample_FINAL_1259_relaxed_rank_001_alphafold2_ptm_model_4_seed_000	4b1m_A	0.157	178	120	13	457	627	11	165	2.219e-05	219	3.846	1	4b1m_A CARBOHYDRATE BINDING MODULE CBM66 FROM BACILLUS SUBTILIS	78.8726	87.69	32.09	98.5
Amethyst_Illumina_multi-sample_FINAL_126	Amethyst_Illumina_multi-sample_FINAL_126_relaxed_rank_001_alphafold2_ptm_model_3_seed_000	7wju_A	0.186	462	271	27	20	434	1	404	1.51e-17	427	7.219	1	7wju_A Cryo-EM structure of the AsCas12f1-sgRNAv1-dsDNA ternary complex	82.8747	90.5	27.16	98.19
Amethyst_Illumina_multi-sample_FINAL_1261_Amethyst_Borg_SRVP_65_4B_1_25m_complete_SR-VP_9_9_2021_65_4B_1_25m___977381___977707___1	Amethyst_Illumina_multi-sample_FINAL_1261_Amethyst_Borg_SRVP_65_4B_1_25m_complete_SR-VP_9_9_2021_65_4B_1_25m___977381___977707___1_relaxed_rank_001_alphafold2_ptm_model_2_seed_000	7faw_C	0.139	79	59	2	28	106	1	70	0.9036	46	10.21	0.353	7faw_C Structure of LW domain from Yeast	93.5606	96.5	37.16	98.38
Amethyst_Illumina_multi-sample_FINAL_1262_Amethyst_Borg_SRVP_65_4B_1_25m_complete_SR-VP_9_9_2021_65_4B_1_25m___977819___978103___1	Amethyst_Illumina_multi-sample_FINAL_1262_Amethyst_Borg_SRVP_65_4B_1_25m_complete_SR-VP_9_9_2021_65_4B_1_25m___977819___978103___1_relaxed_rank_001_alphafold2_ptm_model_4_seed_000	6wxp_B	0.15	60	49	2	35	93	55	113	0.1311	63	3.896	0.837	6wxp_B De novo TIM barrel-ferredoxin fold fusion homodimer with 4-glutamate centre TFD-EE	44.7928	45.75	29.23	58.81
Amethyst_Illumina_multi-sample_FINAL_1263_Amethyst_Borg_SRVP_65_4B_1_25m_complete_SR-VP_9_9_2021_65_4B_1_25m___978197___978424___1	Amethyst_Illumina_multi-sample_FINAL_1263_Amethyst_Borg_SRVP_65_4B_1_25m_complete_SR-VP_9_9_2021_65_4B_1_25m___978197___978424___1_relaxed_rank_001_alphafold2_ptm_model_4_seed_000	7ye2_C	0.128	70	58	1	4	73	938	1004	5.751	30	11.56	0.09	7ye2_C The cryo-EM structure of C. crescentus GcrA-TACdown	84.0556	92	42.84	96.31
Amethyst_Illumina_multi-sample_FINAL_1264_Amethyst_Borg_SRVP_65_4B_1_25m_complete_SR-VP_9_9_2021_65_4B_1_25m___978497___978817___1	Amethyst_Illumina_multi-sample_FINAL_1264_Amethyst_Borg_SRVP_65_4B_1_25m_complete_SR-VP_9_9_2021_65_4B_1_25m___978497___978817___1_relaxed_rank_001_alphafold2_ptm_model_5_seed_000	7xge_H	0.153	104	78	4	5	98	26	129	2.514	43	5.064	0.277	7xge_H Crystal structure of MCL-1 in complex with computationally designed inhibitor protein	65.3878	67.88	33.94	83.75
Amethyst_Illumina_multi-sample_FINAL_1265_Amethyst_Borg_SRVP_65_4B_1_25m_complete_SR-VP_9_9_2021_65_4B_1_25m___978893___979189___1	Amethyst_Illumina_multi-sample_FINAL_1265_Amethyst_Borg_SRVP_65_4B_1_25m_complete_SR-VP_9_9_2021_65_4B_1_25m___978893___979189___1_relaxed_rank_001_alphafold2_ptm_model_2_seed_000	5yny_A	0.131	99	72	3	6	90	13	111	1.89	58	2.687	0.72	5yny_A Structure of house dust mite allergen Der F 21 in PEG2KMME	77.89	80.31	45.56	88.69
Amethyst_Illumina_multi-sample_FINAL_1266_Amethyst_Borg_SRVP_65_4B_1_25m_complete_SR-VP_9_9_2021_65_4B_1_25m___979232___979726___1	Amethyst_Illumina_multi-sample_FINAL_1266_Amethyst_Borg_SRVP_65_4B_1_25m_complete_SR-VP_9_9_2021_65_4B_1_25m___979232___979726___1_relaxed_rank_001_alphafold2_ptm_model_5_seed_000	2kub_A	0.148	47	40	0	2	48	30	76	7.08	58	0.7488	0.72	2kub_A Solution structure of the alpha subdomain of the major non-repeat unit of Fap1 fimbriae of Streptococcus parasanguis	54.4523	49.53	24.75	91.19
Amethyst_Illumina_multi-sample_FINAL_1267	Amethyst_Illumina_multi-sample_FINAL_1267_relaxed_rank_001_alphafold2_ptm_model_4_seed_000	2phx_B	0.098	255	151	15	108	312	7	232	0.0001354	140	5.405	1	2phx_B Pterocarpus angolensis lectin (PAL) in complex with Man-5	71.4151	70.25	29.92	98.62
Amethyst_Illumina_multi-sample_FINAL_1268_Amethyst_Borg_SRVP_65_4B_1_25m_complete_SR-VP_9_9_2021_65_4B_1_25m___981450___981683___1	Amethyst_Illumina_multi-sample_FINAL_1268_Amethyst_Borg_SRVP_65_4B_1_25m_complete_SR-VP_9_9_2021_65_4B_1_25m___981450___981683___1_relaxed_rank_001_alphafold2_ptm_model_2_seed_000	6o35_B	0.152	72	61	0	4	75	8	79	2.8	57	2.419	0.692	6o35_B Crystal structure of a de novo designed octameric helical-bundle protein	92.0557	95	60.88	98
Amethyst_Illumina_multi-sample_FINAL_1269_Amethyst_Borg_SRVP_65_4B_1_25m_complete_SR-VP_9_9_2021_65_4B_1_25m___981725___981922___1	Amethyst_Illumina_multi-sample_FINAL_1269_Amethyst_Borg_SRVP_65_4B_1_25m_complete_SR-VP_9_9_2021_65_4B_1_25m___981725___981922___1_relaxed_rank_001_alphafold2_ptm_model_1_seed_000	5wmm_B	0.25	36	24	2	19	54	6	38	0.476	61	2.458	0.795	5wmm_B Crystal structure of an adenylation domain interrupted by a methylation domain (AMA4) from nonribosomal peptide synthetase TioS	66.7388	68.94	36.25	79.88
Amethyst_Illumina_multi-sample_FINAL_127_Amethyst_Borg_SRVP_65_4B_1_25m_complete_SR-VP_9_9_2021_65_4B_1_25m___77327___77536___1	Amethyst_Illumina_multi-sample_FINAL_127_Amethyst_Borg_SRVP_65_4B_1_25m_complete_SR-VP_9_9_2021_65_4B_1_25m___77327___77536___1_relaxed_rank_001_alphafold2_ptm_model_2_seed_000	1b4f_D	0.196	51	33	1	19	69	33	75	1.947	40	6.777	0.214	1b4f_D OLIGOMERIC STRUCTURE OF THE HUMAN EPHB2 RECEPTOR SAM DOMAIN	63.4361	69.25	34.34	81.25
Amethyst_Illumina_multi-sample_FINAL_1270_Amethyst_Borg_SRVP_65_4B_1_25m_complete_SR-VP_9_9_2021_65_4B_1_25m___982016___982291___1	Amethyst_Illumina_multi-sample_FINAL_1270_Amethyst_Borg_SRVP_65_4B_1_25m_complete_SR-VP_9_9_2021_65_4B_1_25m___982016___982291___1_relaxed_rank_001_alphafold2_ptm_model_1_seed_000	3zc0_C	0.133	75	62	2	11	83	109	182	1.352	67	2.57	0.9	3zc0_C Structure of AfC3PO - duplex RNA complex	80.8532	85.375	43	92.31
Amethyst_Illumina_multi-sample_FINAL_1271_Amethyst_Borg_SRVP_65_4B_1_25m_complete_SR-VP_9_9_2021_65_4B_1_25m___982329___982799___1	Amethyst_Illumina_multi-sample_FINAL_1271_Amethyst_Borg_SRVP_65_4B_1_25m_complete_SR-VP_9_9_2021_65_4B_1_25m___982329___982799___1_relaxed_rank_001_alphafold2_ptm_model_5_seed_000	4msd_B	0.155	135	92	6	18	133	19	150	0.0002234	105	5.603	1	4msd_B Crystal structure of Schizosaccharomyces pombe AMSH-like protein SST2 T319I mutant	79.1728	82.94	35.78	96.12
Amethyst_Illumina_multi-sample_FINAL_1272_Amethyst_Borg_SRVP_65_4B_1_25m_complete_SR-VP_9_9_2021_65_4B_1_25m___982891___983181___1	Amethyst_Illumina_multi-sample_FINAL_1272_Amethyst_Borg_SRVP_65_4B_1_25m_complete_SR-VP_9_9_2021_65_4B_1_25m___982891___983181___1_relaxed_rank_001_alphafold2_ptm_model_1_seed_000	1orj_C	0.14	64	50	2	14	76	43	102	4.218	34	3.88	0.126	1orj_C FLAGELLAR EXPORT CHAPERONE	56.5368	57.03	37.09	75.56
Amethyst_Illumina_multi-sample_FINAL_1273_Amethyst_Borg_SRVP_65_4B_1_25m_complete_SR-VP_9_9_2021_65_4B_1_25m___983205___983531___1	Amethyst_Illumina_multi-sample_FINAL_1273_Amethyst_Borg_SRVP_65_4B_1_25m_complete_SR-VP_9_9_2021_65_4B_1_25m___983205___983531___1_relaxed_rank_001_alphafold2_ptm_model_4_seed_000	7t2y_A	0.17	88	49	4	30	105	18	93	1.382	41	5.015	0.233	7t2y_A X-ray structure of a designed cold unfolding four helix bundle	92.1489	94.81	40.91	97.94
Amethyst_Illumina_multi-sample_FINAL_1274_Amethyst_Borg_SRVP_65_4B_1_25m_complete_SR-VP_9_9_2021_65_4B_1_25m___983677___984036___1	Amethyst_Illumina_multi-sample_FINAL_1274_Amethyst_Borg_SRVP_65_4B_1_25m_complete_SR-VP_9_9_2021_65_4B_1_25m___983677___984036___1_relaxed_rank_001_alphafold2_ptm_model_1_seed_000	1q7s_B	0.103	58	49	1	44	98	52	109	1.798	29	5.036	0.082	1q7s_B Crystal structure of bit1	47.9945	49.84	25.39	70.12
Amethyst_Illumina_multi-sample_FINAL_1275_Amethyst_Borg_SRVP_65_4B_1_25m_complete_SR-VP_9_9_2021_65_4B_1_25m___984098___984691___1	Amethyst_Illumina_multi-sample_FINAL_1275_Amethyst_Borg_SRVP_65_4B_1_25m_complete_SR-VP_9_9_2021_65_4B_1_25m___984098___984691___1_relaxed_rank_001_alphafold2_ptm_model_1_seed_000	3hm5_A	0.112	71	55	3	100	165	3	70	3.448	32	5.931	0.106	3hm5_A SANT domain of human DNA methyltransferase 1 associated protein 1	40.5836	39.28	19.23	74.56
Amethyst_Illumina_multi-sample_FINAL_1276_Amethyst_Borg_SRVP_65_4B_1_25m_complete_SR-VP_9_9_2021_65_4B_1_25m___984771___985301___1	Amethyst_Illumina_multi-sample_FINAL_1276_Amethyst_Borg_SRVP_65_4B_1_25m_complete_SR-VP_9_9_2021_65_4B_1_25m___984771___985301___1_relaxed_rank_001_alphafold2_ptm_model_3_seed_000	1oi0_C	0.133	105	66	6	12	114	11	92	0.00402	88	5.026	0.995	1oi0_C CRYSTAL STRUCTURE OF AF2198, A JAB1/MPN DOMAIN PROTEIN FROM ARCHAEOGLOBUS FULGIDUS	89.7971	93.81	49.97	98.19
Amethyst_Illumina_multi-sample_FINAL_1277_Amethyst_Borg_SRVP_65_4B_1_25m_complete_SR-VP_9_9_2021_65_4B_1_25m___985395___985955___1	Amethyst_Illumina_multi-sample_FINAL_1277_Amethyst_Borg_SRVP_65_4B_1_25m_complete_SR-VP_9_9_2021_65_4B_1_25m___985395___985955___1_relaxed_rank_001_alphafold2_ptm_model_3_seed_000	2ou3_B	0.153	65	50	2	121	185	87	146	3.698	29	13.72	0.082	2ou3_B Crystal structure of a tellurite resistance protein of cog3793 (npun_f6341) from nostoc punctiforme pcc 73102 at 1.85 A resolution	38.6516	35.735	23.05	65.56
Amethyst_Illumina_multi-sample_FINAL_1279_Amethyst_Borg_SRVP_65_4B_1_25m_complete_SR-VP_9_9_2021_65_4B_1_25m___986236___986472___1	Amethyst_Illumina_multi-sample_FINAL_1279_Amethyst_Borg_SRVP_65_4B_1_25m_complete_SR-VP_9_9_2021_65_4B_1_25m___986236___986472___1_relaxed_rank_001_alphafold2_ptm_model_1_seed_000	8buu_t	0.119	67	57	2	2	68	22	86	0.3566	79	2.043	0.981	8buu_t ARE-ABCF VmlR2 bound to a 70S ribosome	70.5686	69.12	37.12	89.06
Amethyst_Illumina_multi-sample_FINAL_128_Amethyst_Borg_SRVP_65_4B_1_25m_complete_SR-VP_9_9_2021_65_4B_1_25m___77735___78061___-1	Amethyst_Illumina_multi-sample_FINAL_128_Amethyst_Borg_SRVP_65_4B_1_25m_complete_SR-VP_9_9_2021_65_4B_1_25m___77735___78061___-1_relaxed_rank_001_alphafold2_ptm_model_1_seed_000	2lme_A	0.16	50	39	1	28	74	53	102	0.1536	45	6.057	0.326	2lme_A Solid-state NMR structure of the membrane anchor domain of the trimeric autotransporter YadA	47.8259	48.8	32.56	62.41
Amethyst_Illumina_multi-sample_FINAL_1280	Amethyst_Illumina_multi-sample_FINAL_1280_relaxed_rank_001_alphafold2_ptm_model_5_seed_000	7ypx_A	0.226	282	108	18	26	278	46	246	5.307e-05	143	6.816	1	7ypx_A Cyanophage Pam3 fiber	78.4131	85.62	29.95	98.81
Amethyst_Illumina_multi-sample_FINAL_1281	Amethyst_Illumina_multi-sample_FINAL_1281_relaxed_rank_001_alphafold2_ptm_model_3_seed_000	3oeb_A	0.11	209	111	11	117	315	1	144	0.002256	116	6.717	1	3oeb_A Crystal structure of the Q121E mutant of C.polysaccharolyticus CBM16-1 bound to mannopentaose	65.7924	63.81	19.75	98.56
Amethyst_Illumina_multi-sample_FINAL_1282_Amethyst_Borg_SRVP_65_4B_1_25m_complete_SR-VP_9_9_2021_65_4B_1_25m___989805___990068___1	Amethyst_Illumina_multi-sample_FINAL_1282_Amethyst_Borg_SRVP_65_4B_1_25m_complete_SR-VP_9_9_2021_65_4B_1_25m___989805___990068___1_relaxed_rank_001_alphafold2_ptm_model_1_seed_000	2l3l_A	0.083	72	63	2	3	73	33	102	4.553	41	4.183	0.233	2l3l_A The solution structure of the N-terminal domain of human Tubulin Binding Cofactor C reveals a platform for the interaction with ab-tubulin	67.9118	71.44	38.81	83.31
Amethyst_Illumina_multi-sample_FINAL_1283_Amethyst_Borg_SRVP_65_4B_1_25m_complete_SR-VP_9_9_2021_65_4B_1_25m___990204___990743___1	Amethyst_Illumina_multi-sample_FINAL_1283_Amethyst_Borg_SRVP_65_4B_1_25m_complete_SR-VP_9_9_2021_65_4B_1_25m___990204___990743___1_relaxed_rank_001_alphafold2_ptm_model_1_seed_000	2i8d_B	0.118	76	61	5	77	150	5	76	0.6588	39	6.437	0.196	2i8d_B Crystal structure of an uncharacterized conserved protein of COG5646 (ZP_00384875.1) from Lactobacillus casei ATCC 334 at 1.69 A resolution	44.9944	44.62	27.83	61.59
Amethyst_Illumina_multi-sample_FINAL_1284_Amethyst_Borg_SRVP_65_4B_1_25m_complete_SR-VP_9_9_2021_65_4B_1_25m___990852___991286___1	Amethyst_Illumina_multi-sample_FINAL_1284_Amethyst_Borg_SRVP_65_4B_1_25m_complete_SR-VP_9_9_2021_65_4B_1_25m___990852___991286___1_relaxed_rank_001_alphafold2_ptm_model_2_seed_000	4ozj_A	0.116	60	48	4	67	125	1	56	0.3801	71	3.129	0.941	4ozj_A GlnK2 from Haloferax mediterranei complexed with ADP	45.0846	43.91	20.88	76.75
Amethyst_Illumina_multi-sample_FINAL_1285	Amethyst_Illumina_multi-sample_FINAL_1285_relaxed_rank_001_alphafold2_ptm_model_3_seed_000	2znr_A	0.117	195	115	10	43	226	14	162	0.001696	86	5.671	0.993	2znr_A Crystal structure of the DUB domain of human AMSH-LP	77.7587	87.31	29.33	96.88
Amethyst_Illumina_multi-sample_FINAL_1286_Amethyst_Borg_SRVP_65_4B_1_25m_complete_SR-VP_9_9_2021_65_4B_1_25m___992086___992544___1	Amethyst_Illumina_multi-sample_FINAL_1286_Amethyst_Borg_SRVP_65_4B_1_25m_complete_SR-VP_9_9_2021_65_4B_1_25m___992086___992544___1_relaxed_rank_001_alphafold2_ptm_model_3_seed_000	3jz0_B	0.164	79	54	4	35	110	4	73	0.1843	53	4.049	0.569	3jz0_B LinB complexed with clindamycin and AMPCPP	57.9622	53.34	23.73	87.56
Amethyst_Illumina_multi-sample_FINAL_1287	Amethyst_Illumina_multi-sample_FINAL_1287_relaxed_rank_001_alphafold2_ptm_model_1_seed_000	3rzu_E	0.106	215	113	14	7	208	8	156	0.006877	78	5.563	0.978	3rzu_E The Crystal Structure of the Catalytic Domain of AMSH	89.6541	93.19	35.34	97.12
Amethyst_Illumina_multi-sample_FINAL_1288_Amethyst_Borg_SRVP_65_4B_1_25m_complete_SR-VP_9_9_2021_65_4B_1_25m___993248___993541___1	Amethyst_Illumina_multi-sample_FINAL_1288_Amethyst_Borg_SRVP_65_4B_1_25m_complete_SR-VP_9_9_2021_65_4B_1_25m___993248___993541___1_relaxed_rank_001_alphafold2_ptm_model_1_seed_000	1qfc_A	0.171	35	27	1	38	72	254	286	0.7384	59	1.756	0.747	1qfc_A STRUCTURE OF RAT PURPLE ACID PHOSPHATASE	62.6718	66.5	31.77	80.94
Amethyst_Illumina_multi-sample_FINAL_1289_Amethyst_Borg_SRVP_65_4B_1_25m_complete_SR-VP_9_9_2021_65_4B_1_25m___993642___994088___1	Amethyst_Illumina_multi-sample_FINAL_1289_Amethyst_Borg_SRVP_65_4B_1_25m_complete_SR-VP_9_9_2021_65_4B_1_25m___993642___994088___1_relaxed_rank_001_alphafold2_ptm_model_3_seed_000	5zx1_A	0.172	58	43	4	55	110	12	66	8.762	34	3.758	0.126	5zx1_A Crystal structure of ENT domain from T. brucei	46.2236	45.19	25.55	76.31
Amethyst_Illumina_multi-sample_FINAL_129_Amethyst_Borg_SRVP_65_4B_1_25m_complete_SR-VP_9_9_2021_65_4B_1_25m___78943___79296___1	Amethyst_Illumina_multi-sample_FINAL_129_Amethyst_Borg_SRVP_65_4B_1_25m_complete_SR-VP_9_9_2021_65_4B_1_25m___78943___79296___1_relaxed_rank_001_alphafold2_ptm_model_4_seed_000	3zoq_B	0.176	51	37	3	36	84	1	48	3.02	41	3.885	0.233	3zoq_B Structure of BsUDG-p56 complex	83.9303	92.62	32.19	97.62
Amethyst_Illumina_multi-sample_FINAL_1290_Amethyst_Borg_SRVP_65_4B_1_25m_complete_SR-VP_9_9_2021_65_4B_1_25m___994116___994721___1	Amethyst_Illumina_multi-sample_FINAL_1290_Amethyst_Borg_SRVP_65_4B_1_25m_complete_SR-VP_9_9_2021_65_4B_1_25m___994116___994721___1_relaxed_rank_001_alphafold2_ptm_model_3_seed_000	4ms7_A	0.095	210	114	14	10	200	18	170	0.005372	64	7.286	0.855	4ms7_A Crystal structure of Schizosaccharomyces pombe sst2 catalytic domain	88.9322	92.81	37.78	97.62
Amethyst_Illumina_multi-sample_FINAL_1291_Amethyst_Borg_SRVP_65_4B_1_25m_complete_SR-VP_9_9_2021_65_4B_1_25m___995002___995355___1	Amethyst_Illumina_multi-sample_FINAL_1291_Amethyst_Borg_SRVP_65_4B_1_25m_complete_SR-VP_9_9_2021_65_4B_1_25m___995002___995355___1_relaxed_rank_001_alphafold2_ptm_model_3_seed_000	2kno_A	0.139	79	48	5	39	116	28	87	1.604	32	7.541	0.106	2kno_A NMR Solution Structure of SH2 Domain of the Human Tensin Like C1 Domain Containing Phosphatase (TENC1)	88.0075	94.31	40.22	97.81
Amethyst_Illumina_multi-sample_FINAL_1292_Amethyst_Borg_SRVP_65_4B_1_25m_complete_SR-VP_9_9_2021_65_4B_1_25m___995381___995833___1	Amethyst_Illumina_multi-sample_FINAL_1292_Amethyst_Borg_SRVP_65_4B_1_25m_complete_SR-VP_9_9_2021_65_4B_1_25m___995381___995833___1_relaxed_rank_001_alphafold2_ptm_model_3_seed_000	3k1r_A	0.089	67	59	1	1	67	1	65	9.216	40	3.129	0.214	3k1r_A Structure of harmonin NPDZ1 in complex with the SAM-PBM of Sans	52.5762	49.56	30.09	82.81
Amethyst_Illumina_multi-sample_FINAL_1293_Amethyst_Borg_SRVP_65_4B_1_25m_complete_SR-VP_9_9_2021_65_4B_1_25m___995949___996131___1	Amethyst_Illumina_multi-sample_FINAL_1293_Amethyst_Borg_SRVP_65_4B_1_25m_complete_SR-VP_9_9_2021_65_4B_1_25m___995949___996131___1_relaxed_rank_001_alphafold2_ptm_model_3_seed_000	3fxd_A	0.25	44	33	0	5	48	2	45	1.408	54	2.093	0.601	3fxd_A Crystal structure of interacting domains of IcmR and IcmQ	82.6342	88.94	49.28	95.12
Amethyst_Illumina_multi-sample_FINAL_1294	Amethyst_Illumina_multi-sample_FINAL_1294_relaxed_rank_001_alphafold2_ptm_model_4_seed_000	3key_A	0.117	85	68	2	21	98	91	175	0.1718	68	4.875	0.912	3key_A Crystal structure of S. cerevisiae Stn1 C-terminal	72.4542	77.38	26.44	94.75
Amethyst_Illumina_multi-sample_FINAL_1295_Amethyst_Borg_SRVP_65_4B_1_25m_complete_SR-VP_9_9_2021_65_4B_1_25m___997923___998126___-1	Amethyst_Illumina_multi-sample_FINAL_1295_Amethyst_Borg_SRVP_65_4B_1_25m_complete_SR-VP_9_9_2021_65_4B_1_25m___997923___998126___-1_relaxed_rank_001_alphafold2_ptm_model_5_seed_000	5dsv_C	0.147	61	38	3	8	58	168	224	7.725	16	10.68	0.014	5dsv_C Crystal structure of human proteasome alpha7 tetradecamer	48.3884	49.09	24.12	65.25
Amethyst_Illumina_multi-sample_FINAL_1296_Amethyst_Borg_SRVP_65_4B_1_25m_complete_SR-VP_9_9_2021_65_4B_1_25m___998153___998728___-1	Amethyst_Illumina_multi-sample_FINAL_1296_Amethyst_Borg_SRVP_65_4B_1_25m_complete_SR-VP_9_9_2021_65_4B_1_25m___998153___998728___-1_relaxed_rank_001_alphafold2_ptm_model_3_seed_000	3og6_A	0.162	80	58	4	64	138	48	123	5.214	23	8.821	0.045	3og6_A The crystal structure of human interferon lambda 1 complexed with its high affinity receptor in space group P212121	44.124	46.69	22.11	61.75
Amethyst_Illumina_multi-sample_FINAL_1297_Amethyst_Borg_SRVP_65_4B_1_25m_complete_SR-VP_9_9_2021_65_4B_1_25m___999071___999544___-1	Amethyst_Illumina_multi-sample_FINAL_1297_Amethyst_Borg_SRVP_65_4B_1_25m_complete_SR-VP_9_9_2021_65_4B_1_25m___999071___999544___-1_relaxed_rank_001_alphafold2_ptm_model_3_seed_000	4l79_A	0.21	100	68	4	17	106	629	727	7.067	23	10.99	0.045	4l79_A Crystal Structure of nucleotide-free Myosin 1b residues 1-728 with bound Calmodulin	72.1478	68.25	38.94	97
Amethyst_Illumina_multi-sample_FINAL_1298	Amethyst_Illumina_multi-sample_FINAL_1298_relaxed_rank_001_alphafold2_ptm_model_4_seed_000	3wvp_D	0.124	233	166	11	192	399	70	289	0.06942	53	20.88	0.569	3wvp_D Time-Resolved Crystal Structure of HindIII with 60sec soaking	53.3382	51.78	23.83	94.69
Amethyst_Illumina_multi-sample_FINAL_1299_Amethyst_Borg_SRVP_65_4B_1_25m_complete_SR-VP_9_9_2021_65_4B_1_25m___1001003___1001512___-1	Amethyst_Illumina_multi-sample_FINAL_1299_Amethyst_Borg_SRVP_65_4B_1_25m_complete_SR-VP_9_9_2021_65_4B_1_25m___1001003___1001512___-1_relaxed_rank_001_alphafold2_ptm_model_2_seed_000	5n5f_B	0.174	63	51	1	106	168	1	62	1.1	59	4.83	0.747	5n5f_B Crystal structure of Haliangium ochraceum encapsulated ferritin	51.6702	51.22	25.88	85.75
Amethyst_Illumina_multi-sample_FINAL_13_Amethyst_Borg_SRVP_65_4B_1_25m_complete_SR-VP_9_9_2021_65_4B_1_25m___6948___7091___1	Amethyst_Illumina_multi-sample_FINAL_13_Amethyst_Borg_SRVP_65_4B_1_25m_complete_SR-VP_9_9_2021_65_4B_1_25m___6948___7091___1_relaxed_rank_001_alphafold2_ptm_model_4_seed_000	7f6j_C	0.157	38	32	0	9	46	50	87	3.337	61	0.3743	0.795	7f6j_C Crystal structure of the PDZD8 coiled-coil domain - Rab7 complex	94.1106	95.94	65.38	97.75
Amethyst_Illumina_multi-sample_FINAL_130_Amethyst_Borg_SRVP_65_4B_1_25m_complete_SR-VP_9_9_2021_65_4B_1_25m___79398___79547___1	Amethyst_Illumina_multi-sample_FINAL_130_Amethyst_Borg_SRVP_65_4B_1_25m_complete_SR-VP_9_9_2021_65_4B_1_25m___79398___79547___1_relaxed_rank_001_alphafold2_ptm_model_3_seed_000	5ud5_B	0.148	27	23	0	20	46	23	49	1.279	63	0.985	0.837	5ud5_B Crystal structure of the tRNA binding domain of Pyrrolysyl-tRNA synthetase bound to tRNA(Pyl)	91.6676	94.56	60.72	97.19
Amethyst_Illumina_multi-sample_FINAL_1300_Amethyst_Borg_SRVP_65_4B_1_25m_complete_SR-VP_9_9_2021_65_4B_1_25m___1001529___1001810___-1	Amethyst_Illumina_multi-sample_FINAL_1300_Amethyst_Borg_SRVP_65_4B_1_25m_complete_SR-VP_9_9_2021_65_4B_1_25m___1001529___1001810___-1_relaxed_rank_001_alphafold2_ptm_model_3_seed_000	1osc_B	0.187	16	13	0	77	92	40	55	8.28	31	1.126	0.098	1osc_B Crystal structure of rat CUTA1 at 2.15 A resolution	62.5182	55.91	41.72	89.88
Amethyst_Illumina_multi-sample_FINAL_1301	Amethyst_Illumina_multi-sample_FINAL_1301_relaxed_rank_001_alphafold2_ptm_model_5_seed_000	6i6s_B	0.076	131	69	8	109	224	3	96	0.1974	60	4.92	0.772	6i6s_B Circular permutant of ribosomal protein S6, adding 9aa to C terminal of P68-69, L75A mutant	32.2973	31.61	21.03	53.31
Amethyst_Illumina_multi-sample_FINAL_1302_Amethyst_Borg_SRVP_65_4B_1_25m_complete_SR-VP_9_9_2021_65_4B_1_25m___1002822___1003331___-1	Amethyst_Illumina_multi-sample_FINAL_1302_Amethyst_Borg_SRVP_65_4B_1_25m_complete_SR-VP_9_9_2021_65_4B_1_25m___1002822___1003331___-1_relaxed_rank_001_alphafold2_ptm_model_1_seed_000	2vx8_B	0.19	63	44	3	94	156	61	116	1.008	42	5.085	0.254	2vx8_B Vamp7 longin domain Hrb peptide complex	37.1079	35.91	20.47	61.97
Amethyst_Illumina_multi-sample_FINAL_1303_Amethyst_Borg_SRVP_65_4B_1_25m_complete_SR-VP_9_9_2021_65_4B_1_25m___1003349___1003699___-1	Amethyst_Illumina_multi-sample_FINAL_1303_Amethyst_Borg_SRVP_65_4B_1_25m_complete_SR-VP_9_9_2021_65_4B_1_25m___1003349___1003699___-1_relaxed_rank_001_alphafold2_ptm_model_4_seed_000	4xef_D	0.12	116	90	4	2	114	20	126	3.558	38	11.03	0.179	4xef_D Pyk2-FAT complexed with Leupaxin LD motif LD1	61.9093	63.12	43.84	75.56
Amethyst_Illumina_multi-sample_FINAL_1304_Amethyst_Borg_SRVP_65_4B_1_25m_complete_SR-VP_9_9_2021_65_4B_1_25m___1003699___1003932___-1	Amethyst_Illumina_multi-sample_FINAL_1304_Amethyst_Borg_SRVP_65_4B_1_25m_complete_SR-VP_9_9_2021_65_4B_1_25m___1003699___1003932___-1_relaxed_rank_001_alphafold2_ptm_model_4_seed_000	6nuw_I	0.144	83	59	2	2	72	1	83	7.929	22	11.54	0.04	6nuw_I Yeast Ctf19 complex	73.82	75.62	48.75	85.62
Amethyst_Illumina_multi-sample_FINAL_1305_Amethyst_Borg_SRVP_65_4B_1_25m_complete_SR-VP_9_9_2021_65_4B_1_25m___1004011___1004328___-1	Amethyst_Illumina_multi-sample_FINAL_1305_Amethyst_Borg_SRVP_65_4B_1_25m_complete_SR-VP_9_9_2021_65_4B_1_25m___1004011___1004328___-1_relaxed_rank_001_alphafold2_ptm_model_1_seed_000	1ztv_B	0.224	49	35	3	60	105	218	266	3.953	25	5.786	0.057	1ztv_B Crystal structure of a duf72 family protein (ef0366) from enterococcus faecalis v583 at 3.10 A resolution	94.3928	95.5	58.69	97.31
Amethyst_Illumina_multi-sample_FINAL_1306	Amethyst_Illumina_multi-sample_FINAL_1306_relaxed_rank_001_alphafold2_ptm_model_3_seed_000	6jzb_A	0.433	247	140	0	122	368	1	247	5.31e-32	1141	3.507	1	6jzb_A Structural characterization of DnaJ from Streptococcus pneumonia presents a new tetramer of Hsp40 family	86.7703	91.88	38.47	98.25
Amethyst_Illumina_multi-sample_FINAL_1307_Amethyst_Borg_SRVP_65_4B_1_25m_complete_SR-VP_9_9_2021_65_4B_1_25m___1005474___1005929___-1	Amethyst_Illumina_multi-sample_FINAL_1307_Amethyst_Borg_SRVP_65_4B_1_25m_complete_SR-VP_9_9_2021_65_4B_1_25m___1005474___1005929___-1_relaxed_rank_001_alphafold2_ptm_model_2_seed_000	2pa5_A	0.055	72	56	3	53	118	145	210	0.08007	57	9.398	0.692	2pa5_A Crystal structure of human protein tyrosine phosphatase PTPN9	83.2462	88.44	30.45	96.69
Amethyst_Illumina_multi-sample_FINAL_1308_Amethyst_Borg_SRVP_65_4B_1_25m_complete_SR-VP_9_9_2021_65_4B_1_25m___1006038___1006640___-1	Amethyst_Illumina_multi-sample_FINAL_1308_Amethyst_Borg_SRVP_65_4B_1_25m_complete_SR-VP_9_9_2021_65_4B_1_25m___1006038___1006640___-1_relaxed_rank_001_alphafold2_ptm_model_3_seed_000	3u4t_B	0.125	56	45	2	146	197	192	247	4.312	44	4.318	0.301	3u4t_B Crystal Structure of the C-terminal part of the TPR repeat-containing protein Q11TI6_CYTH3 from Cytophaga hutchinsonii. Northeast Structural Genomics Consortium Target ChR11B.	52.9216	48.22	24.64	87.44
Amethyst_Illumina_multi-sample_FINAL_1309_Amethyst_Borg_SRVP_65_4B_1_25m_complete_SR-VP_9_9_2021_65_4B_1_25m___1006853___1007197___-1	Amethyst_Illumina_multi-sample_FINAL_1309_Amethyst_Borg_SRVP_65_4B_1_25m_complete_SR-VP_9_9_2021_65_4B_1_25m___1006853___1007197___-1_relaxed_rank_001_alphafold2_ptm_model_5_seed_000	1u2w_B	0.156	102	80	3	4	99	4	105	0.0002783	143	5.697	1	1u2w_B Crystal Structure of the Staphylococcus aureus pI258 CadC	91.4742	96.62	60.5	98.75
Amethyst_Illumina_multi-sample_FINAL_131_Amethyst_Borg_SRVP_65_4B_1_25m_complete_SR-VP_9_9_2021_65_4B_1_25m___79650___79874___1	Amethyst_Illumina_multi-sample_FINAL_131_Amethyst_Borg_SRVP_65_4B_1_25m_complete_SR-VP_9_9_2021_65_4B_1_25m___79650___79874___1_relaxed_rank_001_alphafold2_ptm_model_4_seed_000	4l0m_A	0.121	66	40	2	17	64	83	148	2.276	25	6.993	0.057	4l0m_A Crystal structure of a putative 5'-methylthioadenosine/S-adenosylhomocysteine nucleosidase from Borrelia burgdorferi B31 bound to Adenine (Target NYSGRC-029268 )	54.4173	56.81	26.56	73.75
Amethyst_Illumina_multi-sample_FINAL_1310_Amethyst_Borg_SRVP_65_4B_1_25m_complete_SR-VP_9_9_2021_65_4B_1_25m___1007376___1007765___-1	Amethyst_Illumina_multi-sample_FINAL_1310_Amethyst_Borg_SRVP_65_4B_1_25m_complete_SR-VP_9_9_2021_65_4B_1_25m___1007376___1007765___-1_relaxed_rank_001_alphafold2_ptm_model_4_seed_000	1xty_D	0.294	129	81	3	2	129	1	120	8.4e-09	301	1.824	1	1xty_D Crystal structure of Sulfolobus solfataricus peptidyl-tRNA hydrolase	92.3913	95.38	58.75	98.31
Amethyst_Illumina_multi-sample_FINAL_1311	Amethyst_Illumina_multi-sample_FINAL_1311_relaxed_rank_001_alphafold2_ptm_model_3_seed_000	3h20_A	0.069	243	126	14	8	233	3	162	0.09796	53	6.507	0.569	3h20_A Crystal structure of primase RepB'	92.9839	95.75	50.25	98.5
Amethyst_Illumina_multi-sample_FINAL_1312_Amethyst_Borg_SRVP_65_4B_1_25m_complete_SR-VP_9_9_2021_65_4B_1_25m___1008775___1008999___-1	Amethyst_Illumina_multi-sample_FINAL_1312_Amethyst_Borg_SRVP_65_4B_1_25m_complete_SR-VP_9_9_2021_65_4B_1_25m___1008775___1008999___-1_relaxed_rank_001_alphafold2_ptm_model_3_seed_000	4hi4_D	0.255	43	32	0	2	44	66	108	4.593	31	3.616	0.098	4hi4_D Crystal structure of the 5-coordinate ferric heme-binding PAS domain of Aer2 from P. aeruginosa	49.4098	48.19	28.69	65.75
Amethyst_Illumina_multi-sample_FINAL_1313	Amethyst_Illumina_multi-sample_FINAL_1313_relaxed_rank_001_alphafold2_ptm_model_3_seed_000	3rmc_D	0.123	284	122	16	3	218	108	332	0.1442	52	8.041	0.537	3rmc_D Crystal Structure of a replicative DNA polymerase bound to DNA containing Thymine Glycol	92.8957	95.06	63.06	98.62
Amethyst_Illumina_multi-sample_FINAL_1314	Amethyst_Illumina_multi-sample_FINAL_1314_relaxed_rank_001_alphafold2_ptm_model_2_seed_000	5tt6_A	0.215	386	235	22	11	352	1	362	1.43e-17	439	12.4	1	5tt6_A T4 RNA Ligase 1 (K99M)	91.1831	95.06	24.91	98.81
Amethyst_Illumina_multi-sample_FINAL_1315_Amethyst_Borg_SRVP_65_4B_1_25m_complete_SR-VP_9_9_2021_65_4B_1_25m___1011224___1011604___-1	Amethyst_Illumina_multi-sample_FINAL_1315_Amethyst_Borg_SRVP_65_4B_1_25m_complete_SR-VP_9_9_2021_65_4B_1_25m___1011224___1011604___-1_relaxed_rank_001_alphafold2_ptm_model_2_seed_000	1wzo_A	0.181	22	18	0	78	99	13	34	3.579	36	1.973	0.15	1wzo_A Crystal Structure of the HpcE from Thermus Thermophilus HB8	45.7658	46.19	24.69	57.56
Amethyst_Illumina_multi-sample_FINAL_1316_Amethyst_Borg_SRVP_65_4B_1_25m_complete_SR-VP_9_9_2021_65_4B_1_25m___1011639___1012016___-1	Amethyst_Illumina_multi-sample_FINAL_1316_Amethyst_Borg_SRVP_65_4B_1_25m_complete_SR-VP_9_9_2021_65_4B_1_25m___1011639___1012016___-1_relaxed_rank_001_alphafold2_ptm_model_4_seed_000	7nhm_p	0.216	37	24	2	67	101	53	86	8.135	22	7.014	0.04	7nhm_p 70S ribosome from Staphylococcus aureus	77.3594	82.44	34.19	95.31
Amethyst_Illumina_multi-sample_FINAL_1317_Amethyst_Borg_SRVP_65_4B_1_25m_complete_SR-VP_9_9_2021_65_4B_1_25m___1012108___1012374___-1	Amethyst_Illumina_multi-sample_FINAL_1317_Amethyst_Borg_SRVP_65_4B_1_25m_complete_SR-VP_9_9_2021_65_4B_1_25m___1012108___1012374___-1_relaxed_rank_001_alphafold2_ptm_model_5_seed_000	1vf7_G	0.152	59	46	2	29	85	50	106	1.124	61	2.501	0.795	1vf7_G Crystal structure of the membrane fusion protein, MexA of the multidrug transporter	81.5026	85.44	45.53	90.62
Amethyst_Illumina_multi-sample_FINAL_1318_Amethyst_Borg_SRVP_65_4B_1_25m_complete_SR-VP_9_9_2021_65_4B_1_25m___1012371___1012667___-1	Amethyst_Illumina_multi-sample_FINAL_1318_Amethyst_Borg_SRVP_65_4B_1_25m_complete_SR-VP_9_9_2021_65_4B_1_25m___1012371___1012667___-1_relaxed_rank_001_alphafold2_ptm_model_4_seed_000	7eu1_I	0.158	82	47	4	25	98	3	70	0.2535	41	16.22	0.233	7eu1_I The cryo-EM structure of A. thaliana Pol IV-RDR2 holoenzyme	74.9512	86.06	36.31	93.44
Amethyst_Illumina_multi-sample_FINAL_1319_Amethyst_Borg_SRVP_65_4B_1_25m_complete_SR-VP_9_9_2021_65_4B_1_25m___1012689___1013192___-1	Amethyst_Illumina_multi-sample_FINAL_1319_Amethyst_Borg_SRVP_65_4B_1_25m_complete_SR-VP_9_9_2021_65_4B_1_25m___1012689___1013192___-1_relaxed_rank_001_alphafold2_ptm_model_5_seed_000	5cwb_A	0.218	96	58	4	2	84	5	96	0.2909	47	8.429	0.382	5cwb_A Crystal structure of de novo designed helical repeat protein DHR4	41.6684	40.19	21.78	68.25
Amethyst_Illumina_multi-sample_FINAL_1320_Amethyst_Borg_SRVP_65_4B_1_25m_complete_SR-VP_9_9_2021_65_4B_1_25m___1013296___1013604___-1	Amethyst_Illumina_multi-sample_FINAL_1320_Amethyst_Borg_SRVP_65_4B_1_25m_complete_SR-VP_9_9_2021_65_4B_1_25m___1013296___1013604___-1_relaxed_rank_001_alphafold2_ptm_model_5_seed_000	6uew_B	0.027	74	59	5	19	85	35	102	2.162	36	4.128	0.15	6uew_B Rubisco / CsoS2 N-peptide complex responsible for alpha-carboxysome cargo loading	71.7091	81.69	33.75	90
Amethyst_Illumina_multi-sample_FINAL_1321_Amethyst_Borg_SRVP_65_4B_1_25m_complete_SR-VP_9_9_2021_65_4B_1_25m___1013657___1014022___-1	Amethyst_Illumina_multi-sample_FINAL_1321_Amethyst_Borg_SRVP_65_4B_1_25m_complete_SR-VP_9_9_2021_65_4B_1_25m___1013657___1014022___-1_relaxed_rank_001_alphafold2_ptm_model_2_seed_000	1vq2_A	0.356	129	57	5	3	119	17	131	3.01e-10	311	3.841	1	1vq2_A CRYSTAL STRUCTURE OF T4-BACTERIOPHAGE DEOXYCYTIDYLATE DEAMINASE, MUTANT R115E	93	94.94	53.66	98.69
Amethyst_Illumina_multi-sample_FINAL_1322_Amethyst_Borg_SRVP_65_4B_1_25m_complete_SR-VP_9_9_2021_65_4B_1_25m___1014079___1014456___-1	Amethyst_Illumina_multi-sample_FINAL_1322_Amethyst_Borg_SRVP_65_4B_1_25m_complete_SR-VP_9_9_2021_65_4B_1_25m___1014079___1014456___-1_relaxed_rank_001_alphafold2_ptm_model_2_seed_000	5ywm_X	0.103	87	59	3	23	97	34	113	0.7824	33	8.59	0.116	5ywm_X Crystal structure of CK2a2 form-1	83.1388	88.81	35.31	97.69
Amethyst_Illumina_multi-sample_FINAL_1323_Amethyst_Borg_SRVP_65_4B_1_25m_complete_SR-VP_9_9_2021_65_4B_1_25m___1014531___1014773___-1	Amethyst_Illumina_multi-sample_FINAL_1323_Amethyst_Borg_SRVP_65_4B_1_25m_complete_SR-VP_9_9_2021_65_4B_1_25m___1014531___1014773___-1_relaxed_rank_001_alphafold2_ptm_model_3_seed_000	3vw4_B	0.098	91	58	4	8	80	8	92	1.963	37	10.72	0.164	3vw4_B Crystal structure of the DNA-binding domain of ColE2-P9 Rep in complex with the replication origin	78.0812	81.81	57.16	86.31
Amethyst_Illumina_multi-sample_FINAL_1324_Amethyst_Borg_SRVP_65_4B_1_25m_complete_SR-VP_9_9_2021_65_4B_1_25m___1014954___1015364___-1	Amethyst_Illumina_multi-sample_FINAL_1324_Amethyst_Borg_SRVP_65_4B_1_25m_complete_SR-VP_9_9_2021_65_4B_1_25m___1014954___1015364___-1_relaxed_rank_001_alphafold2_ptm_model_4_seed_000	1g1x_F	0.109	128	77	6	1	126	1	93	0.08658	61	10.76	0.795	1g1x_F STRUCTURE OF RIBOSOMAL PROTEINS S15, S6, S18, AND 16S RIBOSOMAL RNA	37.5397	34.31	23.02	58
Amethyst_Illumina_multi-sample_FINAL_1325_Amethyst_Borg_SRVP_65_4B_1_25m_complete_SR-VP_9_9_2021_65_4B_1_25m___1015386___1015994___-1	Amethyst_Illumina_multi-sample_FINAL_1325_Amethyst_Borg_SRVP_65_4B_1_25m_complete_SR-VP_9_9_2021_65_4B_1_25m___1015386___1015994___-1_relaxed_rank_001_alphafold2_ptm_model_5_seed_000	7zol_A	0.114	96	76	2	70	158	55	148	6.637	24	5.806	0.051	7zol_A Cryo-EM structure of a CRISPR effector in complex with regulator	46.8252	46.78	25.12	81.12
Amethyst_Illumina_multi-sample_FINAL_1326	Amethyst_Illumina_multi-sample_FINAL_1326_relaxed_rank_001_alphafold2_ptm_model_3_seed_000	2ost_B	0.162	148	87	13	73	197	2	135	0.001672	94	5.639	0.998	2ost_B The structure of a bacterial homing endonuclease : I-Ssp6803I	79.4565	85	47.78	94.88
Amethyst_Illumina_multi-sample_FINAL_1327_Amethyst_Borg_SRVP_65_4B_1_25m_complete_SR-VP_9_9_2021_65_4B_1_25m___1016812___1017210___-1	Amethyst_Illumina_multi-sample_FINAL_1327_Amethyst_Borg_SRVP_65_4B_1_25m_complete_SR-VP_9_9_2021_65_4B_1_25m___1016812___1017210___-1_relaxed_rank_001_alphafold2_ptm_model_4_seed_000	3r0a_A	0.099	111	83	5	11	119	3	98	0.01348	63	8.94	0.837	3r0a_A Possible transcriptional regulator from Methanosarcina mazei Go1 (gi 21227196)	74.2262	86	32.22	92.5
Amethyst_Illumina_multi-sample_FINAL_1328	Amethyst_Illumina_multi-sample_FINAL_1328_relaxed_rank_001_alphafold2_ptm_model_1_seed_000	6suw_a	0.136	66	57	0	68	133	8	73	6.119	59	1.986	0.747	6suw_a Crystal structure of Rhodospirillum rubrum Rru_A0973 E31A variant	76.8671	91.69	23.33	97.62
Amethyst_Illumina_multi-sample_FINAL_1329_Amethyst_Borg_SRVP_65_4B_1_25m_complete_SR-VP_9_9_2021_65_4B_1_25m___1020669___1020914___-1	Amethyst_Illumina_multi-sample_FINAL_1329_Amethyst_Borg_SRVP_65_4B_1_25m_complete_SR-VP_9_9_2021_65_4B_1_25m___1020669___1020914___-1_relaxed_rank_001_alphafold2_ptm_model_4_seed_000	2cup_A	0.134	52	41	3	22	70	43	93	6.255	23	10.32	0.045	2cup_A Solution structure of the Skeletal muscle LIM-protein 1	87.4555	91.75	51.28	97.31
Amethyst_Illumina_multi-sample_FINAL_133_Amethyst_Borg_SRVP_65_4B_1_25m_complete_SR-VP_9_9_2021_65_4B_1_25m___80093___80452___1	Amethyst_Illumina_multi-sample_FINAL_133_Amethyst_Borg_SRVP_65_4B_1_25m_complete_SR-VP_9_9_2021_65_4B_1_25m___80093___80452___1_relaxed_rank_001_alphafold2_ptm_model_5_seed_000	4dci_D	0.185	70	46	2	9	67	29	98	3.647	50	2.997	0.473	4dci_D Crystal structure of unknown funciton protein from Synechococcus sp. WH 8102	75.9654	90.06	30.97	97.75
Amethyst_Illumina_multi-sample_FINAL_1330_Amethyst_Borg_SRVP_65_4B_1_25m_complete_SR-VP_9_9_2021_65_4B_1_25m___1020960___1021280___-1	Amethyst_Illumina_multi-sample_FINAL_1330_Amethyst_Borg_SRVP_65_4B_1_25m_complete_SR-VP_9_9_2021_65_4B_1_25m___1020960___1021280___-1_relaxed_rank_001_alphafold2_ptm_model_1_seed_000	2cwd_C	0.244	147	68	7	1	104	1	147	9e-08	250	3.336	1	2cwd_C Crystal Structure of TT1001 protein from Thermus thermophilus HB8	95.4308	97.06	70.88	98.5
Amethyst_Illumina_multi-sample_FINAL_1331_Amethyst_Borg_SRVP_65_4B_1_25m_complete_SR-VP_9_9_2021_65_4B_1_25m___1021321___1021866___-1	Amethyst_Illumina_multi-sample_FINAL_1331_Amethyst_Borg_SRVP_65_4B_1_25m_complete_SR-VP_9_9_2021_65_4B_1_25m___1021321___1021866___-1_relaxed_rank_001_alphafold2_ptm_model_1_seed_000	4etn_A	0.204	147	75	5	77	181	2	148	5.95e-07	189	5.88	1	4etn_A Crystal structure of YwlE mutant from Bacillus subtilis	76.6315	90.935	28.17	97.44
Amethyst_Illumina_multi-sample_FINAL_1332_Amethyst_Borg_SRVP_65_4B_1_25m_complete_SR-VP_9_9_2021_65_4B_1_25m___1021885___1022076___-1	Amethyst_Illumina_multi-sample_FINAL_1332_Amethyst_Borg_SRVP_65_4B_1_25m_complete_SR-VP_9_9_2021_65_4B_1_25m___1021885___1022076___-1_relaxed_rank_001_alphafold2_ptm_model_4_seed_000	3egr_B	0.129	54	43	3	1	51	1	53	0.07668	96	1.996	0.999	3egr_B CRYSTAL STRUCTURE OF A PHENYLACETATE-COA OXYGENASE SUBUNIT PAAB (REUT_A2307) FROM RALSTONIA EUTROPHA JMP134 AT 2.65 A RESOLUTION	81.3288	89.06	46.47	93.38
Amethyst_Illumina_multi-sample_FINAL_1333	Amethyst_Illumina_multi-sample_FINAL_1333_relaxed_rank_001_alphafold2_ptm_model_3_seed_000	3b4r_A	0.234	175	124	5	45	212	36	207	2.143e-05	223	4.175	1	3b4r_A Site-2 Protease from Methanocaldococcus jannaschii	89.1735	94.5	43	98.69
Amethyst_Illumina_multi-sample_FINAL_1334_Amethyst_Borg_SRVP_65_4B_1_25m_complete_SR-VP_9_9_2021_65_4B_1_25m___1022956___1023300___-1	Amethyst_Illumina_multi-sample_FINAL_1334_Amethyst_Borg_SRVP_65_4B_1_25m_complete_SR-VP_9_9_2021_65_4B_1_25m___1022956___1023300___-1_relaxed_rank_001_alphafold2_ptm_model_3_seed_000	3dz5_B	0.225	31	23	1	11	41	25	54	0.7475	49	1.388	0.442	3dz5_B Human AdoMetDC with covalently bound 5'-[(2-aminooxyethyl)methylamino]-5'-deoxy-8-methyladenosine	40.0112	32.72	20.41	72.44
Amethyst_Illumina_multi-sample_FINAL_1335_Amethyst_Borg_SRVP_65_4B_1_25m_complete_SR-VP_9_9_2021_65_4B_1_25m___1023399___1023665___-1	Amethyst_Illumina_multi-sample_FINAL_1335_Amethyst_Borg_SRVP_65_4B_1_25m_complete_SR-VP_9_9_2021_65_4B_1_25m___1023399___1023665___-1_relaxed_rank_001_alphafold2_ptm_model_1_seed_000	2cs7_C	0.185	27	22	0	58	84	13	39	2.246	47	2.864	0.382	2cs7_C 1.2 A Crystal structure of the S. pneumoniae PhtA histidine triad domain a novel zinc binding fold	65.3253	64.88	43.22	84.12
Amethyst_Illumina_multi-sample_FINAL_1336_Amethyst_Borg_SRVP_65_4B_1_25m_complete_SR-VP_9_9_2021_65_4B_1_25m___1023867___1024331___-1	Amethyst_Illumina_multi-sample_FINAL_1336_Amethyst_Borg_SRVP_65_4B_1_25m_complete_SR-VP_9_9_2021_65_4B_1_25m___1023867___1024331___-1_relaxed_rank_001_alphafold2_ptm_model_5_seed_000	5iqb_A	0.095	42	36	2	35	74	8	49	3.873	37	3.051	0.164	5iqb_A Aminoglycoside Phosphotransferase (2'')-Ia (CTD of AAC(6')-Ie/APH(2'')-Ia) in complex with GMPPNP, Magnesium, and Kanamycin A	88.8018	92.44	46.91	97.94
Amethyst_Illumina_multi-sample_FINAL_1338_Amethyst_Borg_SRVP_65_4B_1_25m_complete_SR-VP_9_9_2021_65_4B_1_25m___1024586___1024846___-1	Amethyst_Illumina_multi-sample_FINAL_1338_Amethyst_Borg_SRVP_65_4B_1_25m_complete_SR-VP_9_9_2021_65_4B_1_25m___1024586___1024846___-1_relaxed_rank_001_alphafold2_ptm_model_1_seed_000	3zrw_B	0.161	68	51	2	3	64	42	109	3.197	36	3.173	0.15	3zrw_B The structure of the dimeric Hamp-Dhp fusion A291V mutant	73.9941	75.06	51.09	86.94
Amethyst_Illumina_multi-sample_FINAL_1339	Amethyst_Illumina_multi-sample_FINAL_1339_relaxed_rank_001_alphafold2_ptm_model_5_seed_000	2ost_A	0.173	156	95	8	114	247	2	145	8.647e-05	138	6.435	1	2ost_A The structure of a bacterial homing endonuclease : I-Ssp6803I	77.7509	80.56	34.38	97.62
Amethyst_Illumina_multi-sample_FINAL_134_Amethyst_Borg_SRVP_65_4B_1_25m_complete_SR-VP_9_9_2021_65_4B_1_25m___80478___80837___1	Amethyst_Illumina_multi-sample_FINAL_134_Amethyst_Borg_SRVP_65_4B_1_25m_complete_SR-VP_9_9_2021_65_4B_1_25m___80478___80837___1_relaxed_rank_001_alphafold2_ptm_model_2_seed_000	5ly5_A	0.149	87	63	5	15	101	2	77	0.00172	112	4.746	1	5ly5_A Arcadin-1 from Pyrobaculum calidifontis	87.3545	92.75	40.59	97.44
Amethyst_Illumina_multi-sample_FINAL_1340	Amethyst_Illumina_multi-sample_FINAL_1340_relaxed_rank_001_alphafold2_ptm_model_3_seed_000	1xxp_A	0.089	156	105	10	57	207	84	207	0.4301	29	17.22	0.082	1xxp_A Yersinia YopH (residues 163-468) C403S binds phosphotyrosyl peptide at two sites	79.5861	85.19	30.66	96.88
Amethyst_Illumina_multi-sample_FINAL_1343_Amethyst_Borg_SRVP_65_4B_1_25m_complete_SR-VP_9_9_2021_65_4B_1_25m___1027096___1027272___-1	Amethyst_Illumina_multi-sample_FINAL_1343_Amethyst_Borg_SRVP_65_4B_1_25m_complete_SR-VP_9_9_2021_65_4B_1_25m___1027096___1027272___-1_relaxed_rank_001_alphafold2_ptm_model_4_seed_000	7s5b_A	0.132	53	46	0	3	55	2	54	4.164	33	4.21	0.116	7s5b_A Unbound State of a De novo designed Protein Binder to the Human Interleukin-7 Receptor	70.0561	72.06	49.16	81.56
Amethyst_Illumina_multi-sample_FINAL_1344_Amethyst_Borg_SRVP_65_4B_1_25m_complete_SR-VP_9_9_2021_65_4B_1_25m___1027293___1027739___-1	Amethyst_Illumina_multi-sample_FINAL_1344_Amethyst_Borg_SRVP_65_4B_1_25m_complete_SR-VP_9_9_2021_65_4B_1_25m___1027293___1027739___-1_relaxed_rank_001_alphafold2_ptm_model_4_seed_000	2r78_D	0.088	34	31	0	78	111	80	113	1.789	45	1.359	0.326	2r78_D Crystal structure of a domain of the sensory box sensor histidine kinase/response regulator from Geobacter sulfurreducens	77.4775	86.31	33.22	97.62
Amethyst_Illumina_multi-sample_FINAL_1345	Amethyst_Illumina_multi-sample_FINAL_1345_relaxed_rank_001_alphafold2_ptm_model_1_seed_000	2ost_C	0.171	134	84	9	140	261	3	121	0.006891	102	3.349	1	2ost_C The structure of a bacterial homing endonuclease : I-Ssp6803I	85.5199	88.81	32.97	98.5
Amethyst_Illumina_multi-sample_FINAL_1346	Amethyst_Illumina_multi-sample_FINAL_1346_relaxed_rank_001_alphafold2_ptm_model_3_seed_000	8dcf_B	0.211	482	263	26	9	395	21	480	7.25e-23	663	6.114	1	8dcf_B RNA ligase RtcB from Pyrococcus horikoshii in complex with Cu2+ and GTP	93.8728	96.31	32.31	98.69
Amethyst_Illumina_multi-sample_FINAL_1347_Amethyst_Borg_SRVP_65_4B_1_25m_complete_SR-VP_9_9_2021_65_4B_1_25m___1030411___1030878___-1	Amethyst_Illumina_multi-sample_FINAL_1347_Amethyst_Borg_SRVP_65_4B_1_25m_complete_SR-VP_9_9_2021_65_4B_1_25m___1030411___1030878___-1_relaxed_rank_001_alphafold2_ptm_model_5_seed_000	6qk7_B	0.088	34	31	0	5	38	330	363	2.095	48	1.752	0.411	6qk7_B Elongator catalytic subcomplex Elp123 lobe	40.702	38.545	24.03	68.38
Amethyst_Illumina_multi-sample_FINAL_1349_Amethyst_Borg_SRVP_65_4B_1_25m_complete_SR-VP_9_9_2021_65_4B_1_25m___1031410___1031802___-1	Amethyst_Illumina_multi-sample_FINAL_1349_Amethyst_Borg_SRVP_65_4B_1_25m_complete_SR-VP_9_9_2021_65_4B_1_25m___1031410___1031802___-1_relaxed_rank_001_alphafold2_ptm_model_1_seed_000	6c28_B	0.192	83	61	3	37	117	40	118	0.03279	92	5.802	0.997	6c28_B Transcriptional repressor, CouR, bound to p-coumaroyl-CoA	57.6933	54.34	26.88	87.31
Amethyst_Illumina_multi-sample_FINAL_135	Amethyst_Illumina_multi-sample_FINAL_135_relaxed_rank_001_alphafold2_ptm_model_1_seed_000	4gyz_D	0.159	94	66	6	62	155	78	158	0.001282	75	8.672	0.967	4gyz_D Mus Musculus Tdp2 Bound to dAMP and Mg2+	57.181	59.56	23.91	90
Amethyst_Illumina_multi-sample_FINAL_1350_Amethyst_Borg_SRVP_65_4B_1_25m_complete_SR-VP_9_9_2021_65_4B_1_25m___1031840___1032049___-1	Amethyst_Illumina_multi-sample_FINAL_1350_Amethyst_Borg_SRVP_65_4B_1_25m_complete_SR-VP_9_9_2021_65_4B_1_25m___1031840___1032049___-1_relaxed_rank_001_alphafold2_ptm_model_3_seed_000	7p4y_H	0.24	54	38	1	8	58	27	80	5.537	22	6.202	0.04	7p4y_H GlnK2 from Methanothermococcus thermolithotrophicus in the apo state at a resolution of 2.3 A	52.951	52.66	32.25	73.38
Amethyst_Illumina_multi-sample_FINAL_1351_Amethyst_Borg_SRVP_65_4B_1_25m_complete_SR-VP_9_9_2021_65_4B_1_25m___1032088___1032291___-1	Amethyst_Illumina_multi-sample_FINAL_1351_Amethyst_Borg_SRVP_65_4B_1_25m_complete_SR-VP_9_9_2021_65_4B_1_25m___1032088___1032291___-1_relaxed_rank_001_alphafold2_ptm_model_4_seed_000	7ram_D	0.101	59	35	3	2	56	134	178	4.53	31	5.35	0.098	7ram_D Cryo-EM Structure of the HCMV gHgLgO Trimer Derived from AD169 and TR strains in complex with PDGFRalpha	47.8779	48.38	30.56	64.88
Amethyst_Illumina_multi-sample_FINAL_1352_Amethyst_Borg_SRVP_65_4B_1_25m_complete_SR-VP_9_9_2021_65_4B_1_25m___1032303___1032599___-1	Amethyst_Illumina_multi-sample_FINAL_1352_Amethyst_Borg_SRVP_65_4B_1_25m_complete_SR-VP_9_9_2021_65_4B_1_25m___1032303___1032599___-1_relaxed_rank_001_alphafold2_ptm_model_5_seed_000	3by6_D	0.142	49	41	1	8	55	55	103	4.454	24	12.57	0.051	3by6_D Crystal structure of a transcriptional regulator from Oenococcus oeni	63.5788	59.75	29.64	95.75
Amethyst_Illumina_multi-sample_FINAL_1353	Amethyst_Illumina_multi-sample_FINAL_1353_relaxed_rank_001_alphafold2_ptm_model_3_seed_000	6w1s_H	0.14	107	84	2	12	117	5	104	0.9362	41	20.93	0.233	6w1s_H Atomic model of the mammalian Mediator complex	61.2536	61.25	26.86	89.62
Amethyst_Illumina_multi-sample_FINAL_1354	Amethyst_Illumina_multi-sample_FINAL_1354_relaxed_rank_001_alphafold2_ptm_model_1_seed_000	2bsj_B	0.049	81	67	3	40	120	17	87	5.26	29	4.665	0.082	2bsj_B Native Crystal Structure of the Type III Secretion chaperone SycT from Yersinia enterocolitica	49.9298	48.66	23.84	91.25
Amethyst_Illumina_multi-sample_FINAL_1356_Amethyst_Borg_SRVP_65_4B_1_25m_complete_SR-VP_9_9_2021_65_4B_1_25m___1034371___1034817___-1	Amethyst_Illumina_multi-sample_FINAL_1356_Amethyst_Borg_SRVP_65_4B_1_25m_complete_SR-VP_9_9_2021_65_4B_1_25m___1034371___1034817___-1_relaxed_rank_001_alphafold2_ptm_model_4_seed_000	3p43_A	0.512	121	59	0	27	147	2	122	4.45e-14	632	1.179	1	3p43_A Structure and Activities of Archaeal Members of the LigD 3' Phosphoesterase DNA Repair Enzyme Superfamily	94.5993	96.5	72	98.56
Amethyst_Illumina_multi-sample_FINAL_1357_Amethyst_Borg_SRVP_65_4B_1_25m_complete_SR-VP_9_9_2021_65_4B_1_25m___1034846___1035094___-1	Amethyst_Illumina_multi-sample_FINAL_1357_Amethyst_Borg_SRVP_65_4B_1_25m_complete_SR-VP_9_9_2021_65_4B_1_25m___1034846___1035094___-1_relaxed_rank_001_alphafold2_ptm_model_1_seed_000	5loh_A	0.106	47	39	1	34	77	18	64	1.046	47	5.341	0.382	5loh_A Kinase domain of human Greatwall	54.8762	56.25	33.41	75.31
Amethyst_Illumina_multi-sample_FINAL_1358_Amethyst_Borg_SRVP_65_4B_1_25m_complete_SR-VP_9_9_2021_65_4B_1_25m___1035096___1035452___-1	Amethyst_Illumina_multi-sample_FINAL_1358_Amethyst_Borg_SRVP_65_4B_1_25m_complete_SR-VP_9_9_2021_65_4B_1_25m___1035096___1035452___-1_relaxed_rank_001_alphafold2_ptm_model_3_seed_000	3c6k_A	0.132	68	57	2	39	105	16	82	0.2741	60	10.89	0.772	3c6k_A Crystal structure of human spermine synthase in complex with spermidine and 5-methylthioadenosine	58.7994	65.12	24.95	80.62
Amethyst_Illumina_multi-sample_FINAL_1359_Amethyst_Borg_SRVP_65_4B_1_25m_complete_SR-VP_9_9_2021_65_4B_1_25m___1035487___1035765___-1	Amethyst_Illumina_multi-sample_FINAL_1359_Amethyst_Borg_SRVP_65_4B_1_25m_complete_SR-VP_9_9_2021_65_4B_1_25m___1035487___1035765___-1_relaxed_rank_001_alphafold2_ptm_model_5_seed_000	4ae3_A	0.291	24	17	0	12	35	52	75	3.824	39	1.293	0.196	4ae3_A Crystal structure of ammosamide 272:myosin-2 motor domain complex	48.1145	50.44	25.97	64.06
Amethyst_Illumina_multi-sample_FINAL_136_Amethyst_Borg_SRVP_65_4B_1_25m_complete_SR-VP_9_9_2021_65_4B_1_25m___81621___81971___1	Amethyst_Illumina_multi-sample_FINAL_136_Amethyst_Borg_SRVP_65_4B_1_25m_complete_SR-VP_9_9_2021_65_4B_1_25m___81621___81971___1_relaxed_rank_001_alphafold2_ptm_model_4_seed_000	3ir9_B	0.103	135	76	8	18	114	1	128	0.7873	28	17.91	0.076	3ir9_B C-terminal domain of Peptide Chain Release Factor from Methanosarcina mazei.	49.5557	48.06	30.14	75.31
Amethyst_Illumina_multi-sample_FINAL_1360_Amethyst_Borg_SRVP_65_4B_1_25m_complete_SR-VP_9_9_2021_65_4B_1_25m___1035789___1036190___-1	Amethyst_Illumina_multi-sample_FINAL_1360_Amethyst_Borg_SRVP_65_4B_1_25m_complete_SR-VP_9_9_2021_65_4B_1_25m___1035789___1036190___-1_relaxed_rank_001_alphafold2_ptm_model_3_seed_000	6lkp_C	0.135	103	68	4	30	118	30	125	1.665	37	7.454	0.164	6lkp_C Crystal structure of Dps1 from the thermophilic non-heterocystous filamentous cyanobacterium Thermoleptolyngbya sp. O-77	55.5373	59	28.61	80.62
Amethyst_Illumina_multi-sample_FINAL_1361_Amethyst_Borg_SRVP_65_4B_1_25m_complete_SR-VP_9_9_2021_65_4B_1_25m___1036187___1036552___-1	Amethyst_Illumina_multi-sample_FINAL_1361_Amethyst_Borg_SRVP_65_4B_1_25m_complete_SR-VP_9_9_2021_65_4B_1_25m___1036187___1036552___-1_relaxed_rank_001_alphafold2_ptm_model_2_seed_000	7nvy_W	0.155	90	63	4	14	99	6	86	0.04426	65	7.004	0.872	7nvy_W RNA polymerase II pre-initiation complex with closed promoter DNA in proximal position	79.0834	90.69	35.56	96.38
Amethyst_Illumina_multi-sample_FINAL_1363_Amethyst_Borg_SRVP_65_4B_1_25m_complete_SR-VP_9_9_2021_65_4B_1_25m___1037060___1037371___-1	Amethyst_Illumina_multi-sample_FINAL_1363_Amethyst_Borg_SRVP_65_4B_1_25m_complete_SR-VP_9_9_2021_65_4B_1_25m___1037060___1037371___-1_relaxed_rank_001_alphafold2_ptm_model_5_seed_000	5tpm_B	0.19	100	64	5	5	87	4	103	3.799	29	8.729	0.082	5tpm_B 2.8 Angstrom Crystal Structure of the C-terminal Dimerization Domain of Transcriptional Regulator PdhR from Escherichia coli.	48.6207	48.72	26.78	66
Amethyst_Illumina_multi-sample_FINAL_1364_Amethyst_Borg_SRVP_65_4B_1_25m_complete_SR-VP_9_9_2021_65_4B_1_25m___1037557___1037898___-1	Amethyst_Illumina_multi-sample_FINAL_1364_Amethyst_Borg_SRVP_65_4B_1_25m_complete_SR-VP_9_9_2021_65_4B_1_25m___1037557___1037898___-1_relaxed_rank_001_alphafold2_ptm_model_4_seed_000	2yii_B	0.117	102	77	4	16	111	487	581	8.55	20	10.9	0.029	2yii_B Manipulating the regioselectivity of phenylalanine aminomutase: new insights into the reaction mechanism of MIO-dependent enzymes from structure-guided directed evolution	96.4284	97.56	70.06	98.81
Amethyst_Illumina_multi-sample_FINAL_1365_Amethyst_Borg_SRVP_65_4B_1_25m_complete_SR-VP_9_9_2021_65_4B_1_25m___1037933___1038403___-1	Amethyst_Illumina_multi-sample_FINAL_1365_Amethyst_Borg_SRVP_65_4B_1_25m_complete_SR-VP_9_9_2021_65_4B_1_25m___1037933___1038403___-1_relaxed_rank_001_alphafold2_ptm_model_3_seed_000	3a4n_B	0.226	146	95	5	11	146	2	139	3.37e-06	217	2.908	1	3a4n_B Crystal structure of archaeal O-phosphoseryl-tRNA(Sec) kinase	90.7713	96.19	32.94	98.69
Amethyst_Illumina_multi-sample_FINAL_1366_Amethyst_Borg_SRVP_65_4B_1_25m_complete_SR-VP_9_9_2021_65_4B_1_25m___1038418___1038657___-1	Amethyst_Illumina_multi-sample_FINAL_1366_Amethyst_Borg_SRVP_65_4B_1_25m_complete_SR-VP_9_9_2021_65_4B_1_25m___1038418___1038657___-1_relaxed_rank_001_alphafold2_ptm_model_3_seed_000	4x5m_C	0.222	45	35	0	3	47	46	90	5.014	33	4.872	0.116	4x5m_C Crystal structure of SemiSWEET in the inward-open conformation	65.6053	64.27	44.81	81.5
Amethyst_Illumina_multi-sample_FINAL_1367_Amethyst_Borg_SRVP_65_4B_1_25m_complete_SR-VP_9_9_2021_65_4B_1_25m___1038815___1039252___-1	Amethyst_Illumina_multi-sample_FINAL_1367_Amethyst_Borg_SRVP_65_4B_1_25m_complete_SR-VP_9_9_2021_65_4B_1_25m___1038815___1039252___-1_relaxed_rank_001_alphafold2_ptm_model_1_seed_000	1yf1_H	0.181	55	37	4	86	139	109	156	4.852	26	9.496	0.063	1yf1_H Structural and biochemical analysis of the link between enzymatic activity and oligomerization in AhpC, a bacterial peroxiredoxin.	45.4994	44.5	23.86	74.38
Amethyst_Illumina_multi-sample_FINAL_1368_Amethyst_Borg_SRVP_65_4B_1_25m_complete_SR-VP_9_9_2021_65_4B_1_25m___1039402___1039758___-1	Amethyst_Illumina_multi-sample_FINAL_1368_Amethyst_Borg_SRVP_65_4B_1_25m_complete_SR-VP_9_9_2021_65_4B_1_25m___1039402___1039758___-1_relaxed_rank_001_alphafold2_ptm_model_1_seed_000	6t5k_C	0.056	53	42	2	34	86	5	49	4.892	36	3.535	0.15	6t5k_C ECV-1 from Echinicola vietnamensis. Environmental metallo-beta-lactamases exhibit high enzymatic activity under zinc deprivation	51.8167	53.88	25.94	73.06
Amethyst_Illumina_multi-sample_FINAL_1369_Amethyst_Borg_SRVP_65_4B_1_25m_complete_SR-VP_9_9_2021_65_4B_1_25m___1039821___1039937___-1	Amethyst_Illumina_multi-sample_FINAL_1369_Amethyst_Borg_SRVP_65_4B_1_25m_complete_SR-VP_9_9_2021_65_4B_1_25m___1039821___1039937___-1_relaxed_rank_001_alphafold2_ptm_model_3_seed_000	5ype_D	0.285	35	25	0	2	36	1	35	0.1402	79	2.37	0.981	5ype_D p62/SQSTM1 ZZ domain with Tyr-peptide	83.5692	87.31	55.88	92.19
Amethyst_Illumina_multi-sample_FINAL_137_Amethyst_Borg_SRVP_65_4B_1_25m_complete_SR-VP_9_9_2021_65_4B_1_25m___82009___82239___1	Amethyst_Illumina_multi-sample_FINAL_137_Amethyst_Borg_SRVP_65_4B_1_25m_complete_SR-VP_9_9_2021_65_4B_1_25m___82009___82239___1_relaxed_rank_001_alphafold2_ptm_model_3_seed_000	2kvs_A	0.12	75	62	1	3	73	5	79	0.583	56	3.979	0.663	2kvs_A NMR Solution Structure of Q7A1E8 protein from Staphylococcus aureus: Northeast Structural Genomics Consortium target: ZR215	88.2995	92.69	51.5	96.44
Amethyst_Illumina_multi-sample_FINAL_1370	Amethyst_Illumina_multi-sample_FINAL_1370_relaxed_rank_001_alphafold2_ptm_model_5_seed_000	4cqi_A	0.114	114	85	6	54	159	1	106	3.058	29	10.94	0.082	4cqi_A Crystal structure of recombinant tubulin-binding cofactor A (TBCA) from Leishmania major	59.8584	60.97	22.67	89.62
Amethyst_Illumina_multi-sample_FINAL_1371_Amethyst_Borg_SRVP_65_4B_1_25m_complete_SR-VP_9_9_2021_65_4B_1_25m___1041062___1041223___-1	Amethyst_Illumina_multi-sample_FINAL_1371_Amethyst_Borg_SRVP_65_4B_1_25m_complete_SR-VP_9_9_2021_65_4B_1_25m___1041062___1041223___-1_relaxed_rank_001_alphafold2_ptm_model_5_seed_000	6t5a_A	0.25	32	24	0	1	32	11	42	5.409	28	10.29	0.076	6t5a_A Crystal structure of herpes simplex virus 1 pUL7:pUL51 complex	68.5929	62.84	49.41	94.25
Amethyst_Illumina_multi-sample_FINAL_1372_Amethyst_Borg_SRVP_65_4B_1_25m_complete_SR-VP_9_9_2021_65_4B_1_25m___1041257___1041559___-1	Amethyst_Illumina_multi-sample_FINAL_1372_Amethyst_Borg_SRVP_65_4B_1_25m_complete_SR-VP_9_9_2021_65_4B_1_25m___1041257___1041559___-1_relaxed_rank_001_alphafold2_ptm_model_3_seed_000	4tma_K	0.172	58	29	2	32	89	2	40	6.002	27	3.807	0.069	4tma_K Crystal structure of gyrase bound to its inhibitor YacG	62.1589	64.5	32.12	82.06
Amethyst_Illumina_multi-sample_FINAL_1373_Amethyst_Borg_SRVP_65_4B_1_25m_complete_SR-VP_9_9_2021_65_4B_1_25m___1041594___1041968___-1	Amethyst_Illumina_multi-sample_FINAL_1373_Amethyst_Borg_SRVP_65_4B_1_25m_complete_SR-VP_9_9_2021_65_4B_1_25m___1041594___1041968___-1_relaxed_rank_001_alphafold2_ptm_model_1_seed_000	3efk_B	0.243	37	26	1	68	104	41	75	5.892	19	5.706	0.024	3efk_B Structure of c-Met with pyrimidone inhibitor 50	74.4785	77.81	42.03	88.94
Amethyst_Illumina_multi-sample_FINAL_1374_Amethyst_Borg_SRVP_65_4B_1_25m_complete_SR-VP_9_9_2021_65_4B_1_25m___1042053___1042217___-1	Amethyst_Illumina_multi-sample_FINAL_1374_Amethyst_Borg_SRVP_65_4B_1_25m_complete_SR-VP_9_9_2021_65_4B_1_25m___1042053___1042217___-1_relaxed_rank_001_alphafold2_ptm_model_4_seed_000	6g11_D	0.094	74	40	2	1	52	1	69	3.022	37	4.305	0.164	6g11_D Complex of rice blast (Magnaporthe oryzae) effector protein AVR-PikE with the HMA domain of Pikp-1 from rice (Oryza sativa)	71.3467	71.94	57.12	79.88
Amethyst_Illumina_multi-sample_FINAL_1375_Amethyst_Borg_SRVP_65_4B_1_25m_complete_SR-VP_9_9_2021_65_4B_1_25m___1042264___1042422___-1	Amethyst_Illumina_multi-sample_FINAL_1375_Amethyst_Borg_SRVP_65_4B_1_25m_complete_SR-VP_9_9_2021_65_4B_1_25m___1042264___1042422___-1_relaxed_rank_001_alphafold2_ptm_model_3_seed_000	4i5j_A	0.264	34	25	0	6	39	196	229	7.825	34	1.911	0.126	4i5j_A PP2A PR70 Holoenzyme	78.4004	84.56	45.34	94.31
Amethyst_Illumina_multi-sample_FINAL_1376_Amethyst_Borg_SRVP_65_4B_1_25m_complete_SR-VP_9_9_2021_65_4B_1_25m___1042441___1042764___-1	Amethyst_Illumina_multi-sample_FINAL_1376_Amethyst_Borg_SRVP_65_4B_1_25m_complete_SR-VP_9_9_2021_65_4B_1_25m___1042441___1042764___-1_relaxed_rank_001_alphafold2_ptm_model_3_seed_000	4tpu_A	0.116	60	49	3	38	95	110	167	0.6875	39	9.079	0.196	4tpu_A CRYSTAL STRUCTURE OF FERREDOXIN-DEPENDENT DISULFIDE REDUCTASE FROM METHANOSARCINA ACETIVORANS	79.0141	81.5	41.53	98.31
Amethyst_Illumina_multi-sample_FINAL_1377_Amethyst_Borg_SRVP_65_4B_1_25m_complete_SR-VP_9_9_2021_65_4B_1_25m___1042786___1043187___-1	Amethyst_Illumina_multi-sample_FINAL_1377_Amethyst_Borg_SRVP_65_4B_1_25m_complete_SR-VP_9_9_2021_65_4B_1_25m___1042786___1043187___-1_relaxed_rank_001_alphafold2_ptm_model_1_seed_000	6e7t_C	0.115	26	23	0	2	27	323	348	6.988	34	1.982	0.126	6e7t_C Heterodimer of the GluN1b-GluN2B NMDA receptor amino-terminal domains bound to allosteric inhibitor 93-6	36.5522	35.69	23.5	52.25
Amethyst_Illumina_multi-sample_FINAL_1378_Amethyst_Borg_SRVP_65_4B_1_25m_complete_SR-VP_9_9_2021_65_4B_1_25m___1043240___1043749___-1	Amethyst_Illumina_multi-sample_FINAL_1378_Amethyst_Borg_SRVP_65_4B_1_25m_complete_SR-VP_9_9_2021_65_4B_1_25m___1043240___1043749___-1_relaxed_rank_001_alphafold2_ptm_model_5_seed_000	6vgj_G	0.09	44	32	1	103	146	23	58	2.796	38	3.397	0.179	6vgj_G N-terminal variant of CXCL13	39.3002	39.28	21.77	54.09
Amethyst_Illumina_multi-sample_FINAL_1379_Amethyst_Borg_SRVP_65_4B_1_25m_complete_SR-VP_9_9_2021_65_4B_1_25m___1043731___1044105___-1	Amethyst_Illumina_multi-sample_FINAL_1379_Amethyst_Borg_SRVP_65_4B_1_25m_complete_SR-VP_9_9_2021_65_4B_1_25m___1043731___1044105___-1_relaxed_rank_001_alphafold2_ptm_model_3_seed_000	4gfl_A	0.13	84	60	2	42	115	47	127	1.354	45	5.874	0.326	4gfl_A NO mechanism, slma	72.5417	87.31	36.28	94.31
Amethyst_Illumina_multi-sample_FINAL_138	Amethyst_Illumina_multi-sample_FINAL_138_relaxed_rank_001_alphafold2_ptm_model_5_seed_000	3t1p_A	0.12	366	219	20	1	282	25	371	6.78e-11	261	10.32	1	3t1p_A Crystal structure of an alpha-1-antitrypsin trimer	94.4196	96.31	41.19	98.81
Amethyst_Illumina_multi-sample_FINAL_1381_Amethyst_Borg_SRVP_65_4B_1_25m_complete_SR-VP_9_9_2021_65_4B_1_25m___1044825___1045037___-1	Amethyst_Illumina_multi-sample_FINAL_1381_Amethyst_Borg_SRVP_65_4B_1_25m_complete_SR-VP_9_9_2021_65_4B_1_25m___1044825___1045037___-1_relaxed_rank_001_alphafold2_ptm_model_5_seed_000	5gpy_A	0.138	36	31	0	13	48	44	79	0.4536	61	2.539	0.795	5gpy_A Crystal structure of the human TFIIE complex	59.7866	67	29.86	89
Amethyst_Illumina_multi-sample_FINAL_1382_Amethyst_Borg_SRVP_65_4B_1_25m_complete_SR-VP_9_9_2021_65_4B_1_25m___1045041___1045415___-1	Amethyst_Illumina_multi-sample_FINAL_1382_Amethyst_Borg_SRVP_65_4B_1_25m_complete_SR-VP_9_9_2021_65_4B_1_25m___1045041___1045415___-1_relaxed_rank_001_alphafold2_ptm_model_2_seed_000	6ios_A	0.183	71	48	4	7	75	165	227	2.717	29	8.455	0.082	6ios_A The ligand binding domain of Mlp24 with proline	37.2114	36.22	23.53	63.38
Amethyst_Illumina_multi-sample_FINAL_1383_Amethyst_Borg_SRVP_65_4B_1_25m_complete_SR-VP_9_9_2021_65_4B_1_25m___1045419___1045661___-1	Amethyst_Illumina_multi-sample_FINAL_1383_Amethyst_Borg_SRVP_65_4B_1_25m_complete_SR-VP_9_9_2021_65_4B_1_25m___1045419___1045661___-1_relaxed_rank_001_alphafold2_ptm_model_1_seed_000	6sx1_A	0.18	50	23	2	32	74	38	76	1.473	44	2.682	0.301	6sx1_A Structure of Rib Standard, a Rib domain from Lactobacillus acidophilus	67.1793	74.12	31.12	83.38
Amethyst_Illumina_multi-sample_FINAL_1384_Amethyst_Borg_SRVP_65_4B_1_25m_complete_SR-VP_9_9_2021_65_4B_1_25m___1045978___1046331___-1	Amethyst_Illumina_multi-sample_FINAL_1384_Amethyst_Borg_SRVP_65_4B_1_25m_complete_SR-VP_9_9_2021_65_4B_1_25m___1045978___1046331___-1_relaxed_rank_001_alphafold2_ptm_model_4_seed_000	7ds3_A	0.078	102	78	7	14	112	116	204	0.5076	51	7.409	0.505	7ds3_A Crystal structure of actin capping protein in complex with twinflin-2 C-terminus tail	42.6992	41.19	22.55	72.25
Amethyst_Illumina_multi-sample_FINAL_1385_Amethyst_Borg_SRVP_65_4B_1_25m_complete_SR-VP_9_9_2021_65_4B_1_25m___1046605___1046775___-1	Amethyst_Illumina_multi-sample_FINAL_1385_Amethyst_Borg_SRVP_65_4B_1_25m_complete_SR-VP_9_9_2021_65_4B_1_25m___1046605___1046775___-1_relaxed_rank_001_alphafold2_ptm_model_3_seed_000	6hls_I	0.285	42	22	3	7	47	1	35	1.465	29	4.705	0.082	6hls_I Yeast apo RNA polymerase I*	52.5252	53.03	33.75	69.44
Amethyst_Illumina_multi-sample_FINAL_1386_Amethyst_Borg_SRVP_65_4B_1_25m_complete_SR-VP_9_9_2021_65_4B_1_25m___1046780___1047079___-1	Amethyst_Illumina_multi-sample_FINAL_1386_Amethyst_Borg_SRVP_65_4B_1_25m_complete_SR-VP_9_9_2021_65_4B_1_25m___1046780___1047079___-1_relaxed_rank_001_alphafold2_ptm_model_3_seed_000	5gvx_A	0.157	76	58	4	24	95	237	310	0.4009	48	5.93	0.411	5gvx_A Structural insight into dephosphorylation by Trehalose 6-phosphate Phosphatase (OtsB2) from Mycobacterium Tuberculosis	70.7778	71.75	36.12	88.38
Amethyst_Illumina_multi-sample_FINAL_1387_Amethyst_Borg_SRVP_65_4B_1_25m_complete_SR-VP_9_9_2021_65_4B_1_25m___1047112___1047417___-1	Amethyst_Illumina_multi-sample_FINAL_1387_Amethyst_Borg_SRVP_65_4B_1_25m_complete_SR-VP_9_9_2021_65_4B_1_25m___1047112___1047417___-1_relaxed_rank_001_alphafold2_ptm_model_2_seed_000	4nd5_A	0.282	39	25	1	25	60	142	180	0.3965	57	2.776	0.692	4nd5_A Crystal structure of the lactate dehydrogenase from cryptosporidium parvum	83.6279	89.62	43.56	96.31
Amethyst_Illumina_multi-sample_FINAL_1388_Amethyst_Borg_SRVP_65_4B_1_25m_complete_SR-VP_9_9_2021_65_4B_1_25m___1047418___1047558___-1	Amethyst_Illumina_multi-sample_FINAL_1388_Amethyst_Borg_SRVP_65_4B_1_25m_complete_SR-VP_9_9_2021_65_4B_1_25m___1047418___1047558___-1_relaxed_rank_001_alphafold2_ptm_model_5_seed_000	3kz5_A	0.181	44	34	2	1	44	1	42	1.39	41	4.972	0.233	3kz5_A Structure of cdomain	72.2596	74.75	50.66	86
Amethyst_Illumina_multi-sample_FINAL_1389_Amethyst_Borg_SRVP_65_4B_1_25m_complete_SR-VP_9_9_2021_65_4B_1_25m___1047579___1047845___-1	Amethyst_Illumina_multi-sample_FINAL_1389_Amethyst_Borg_SRVP_65_4B_1_25m_complete_SR-VP_9_9_2021_65_4B_1_25m___1047579___1047845___-1_relaxed_rank_001_alphafold2_ptm_model_3_seed_000	4z2m_B	0.216	74	51	3	5	77	186	253	0.7921	50	4.781	0.473	4z2m_B Crystal structure of human SPT16 Mid-AID/H3-H4 tetramer FACT Histone complex	51.9537	49.97	25.45	76.56
Amethyst_Illumina_multi-sample_FINAL_139_Amethyst_Borg_SRVP_65_4B_1_25m_complete_SR-VP_9_9_2021_65_4B_1_25m___83413___84036___1	Amethyst_Illumina_multi-sample_FINAL_139_Amethyst_Borg_SRVP_65_4B_1_25m_complete_SR-VP_9_9_2021_65_4B_1_25m___83413___84036___1_relaxed_rank_001_alphafold2_ptm_model_4_seed_000	4a8e_A	0.166	192	114	6	22	204	91	245	6.606e-05	158	5.026	1	4a8e_A The structure of a dimeric Xer recombinase from archaea	76.7865	87.44	23.92	96.06
Amethyst_Illumina_multi-sample_FINAL_1390_Amethyst_Borg_SRVP_65_4B_1_25m_complete_SR-VP_9_9_2021_65_4B_1_25m___1047847___1048059___-1	Amethyst_Illumina_multi-sample_FINAL_1390_Amethyst_Borg_SRVP_65_4B_1_25m_complete_SR-VP_9_9_2021_65_4B_1_25m___1047847___1048059___-1_relaxed_rank_001_alphafold2_ptm_model_1_seed_000	1yfb_A	0.245	53	34	2	18	70	6	52	1.354	34	4.684	0.126	1yfb_A The solution structure of the N-domain of the transcription factor abrB	55.783	59.16	35.91	70.06
Amethyst_Illumina_multi-sample_FINAL_1391	Amethyst_Illumina_multi-sample_FINAL_1391_relaxed_rank_001_alphafold2_ptm_model_4_seed_000	5x3t_G	0.139	43	36	1	1	42	2	44	7.237	29	4.311	0.082	5x3t_G VapBC from Mycobacterium tuberculosis	34.1573	32.12	22.19	53.28
Amethyst_Illumina_multi-sample_FINAL_1392_Amethyst_Borg_SRVP_65_4B_1_25m_complete_SR-VP_9_9_2021_65_4B_1_25m___1049032___1049406___-1	Amethyst_Illumina_multi-sample_FINAL_1392_Amethyst_Borg_SRVP_65_4B_1_25m_complete_SR-VP_9_9_2021_65_4B_1_25m___1049032___1049406___-1_relaxed_rank_001_alphafold2_ptm_model_1_seed_000	5j0l_A	0.13	107	82	4	19	123	17	114	4.722	29	12.19	0.082	5j0l_A De novo design of protein homo-oligomers with modular hydrogen bond network-mediated specificity	50.0602	51	28.91	70
Amethyst_Illumina_multi-sample_FINAL_1393_Amethyst_Borg_SRVP_65_4B_1_25m_complete_SR-VP_9_9_2021_65_4B_1_25m___1049409___1049669___-1	Amethyst_Illumina_multi-sample_FINAL_1393_Amethyst_Borg_SRVP_65_4B_1_25m_complete_SR-VP_9_9_2021_65_4B_1_25m___1049409___1049669___-1_relaxed_rank_001_alphafold2_ptm_model_3_seed_000	1ifw_A	0.103	58	46	3	25	76	18	75	7.251	28	3.604	0.076	1ifw_A SOLUTION STRUCTURE OF C-TERMINAL DOMAIN OF POLY(A) BINDING PROTEIN FROM SACCHAROMYCES CEREVISIAE	57.5383	56.97	26.23	77.38
Amethyst_Illumina_multi-sample_FINAL_1394_Amethyst_Borg_SRVP_65_4B_1_25m_complete_SR-VP_9_9_2021_65_4B_1_25m___1049716___1050282___-1	Amethyst_Illumina_multi-sample_FINAL_1394_Amethyst_Borg_SRVP_65_4B_1_25m_complete_SR-VP_9_9_2021_65_4B_1_25m___1049716___1050282___-1_relaxed_rank_001_alphafold2_ptm_model_2_seed_000	4wsp_A	0.09	33	28	1	1	31	1	33	5.259	30	7.005	0.09	4wsp_A Racemic crystal structure of Rv1738 from Mycobacterium tuberculosis (Form-I)	33.8914	33.25	20.19	49.03
Amethyst_Illumina_multi-sample_FINAL_1396_Amethyst_Borg_SRVP_65_4B_1_25m_complete_SR-VP_9_9_2021_65_4B_1_25m___1051023___1051472___-1	Amethyst_Illumina_multi-sample_FINAL_1396_Amethyst_Borg_SRVP_65_4B_1_25m_complete_SR-VP_9_9_2021_65_4B_1_25m___1051023___1051472___-1_relaxed_rank_001_alphafold2_ptm_model_3_seed_000	1w94_B	0.161	31	21	1	92	117	43	73	3.666	38	0.926	0.179	1w94_B Crystal Structure of Mil (Mth680), an archaeal Imp4-like protein	89.7846	96.19	33.5	98.69
Amethyst_Illumina_multi-sample_FINAL_1397_Amethyst_Borg_SRVP_65_4B_1_25m_complete_SR-VP_9_9_2021_65_4B_1_25m___1051516___1051689___-1	Amethyst_Illumina_multi-sample_FINAL_1397_Amethyst_Borg_SRVP_65_4B_1_25m_complete_SR-VP_9_9_2021_65_4B_1_25m___1051516___1051689___-1_relaxed_rank_001_alphafold2_ptm_model_3_seed_000	5y26_B	0.188	53	40	2	7	57	14	65	7.157	34	3.821	0.126	5y26_B Crystal structure of native Dpb4-Dpb3	84.0808	87.25	55.38	92.56
Amethyst_Illumina_multi-sample_FINAL_1398_Amethyst_Borg_SRVP_65_4B_1_25m_complete_SR-VP_9_9_2021_65_4B_1_25m___1051744___1052019___-1	Amethyst_Illumina_multi-sample_FINAL_1398_Amethyst_Borg_SRVP_65_4B_1_25m_complete_SR-VP_9_9_2021_65_4B_1_25m___1051744___1052019___-1_relaxed_rank_001_alphafold2_ptm_model_2_seed_000	3wg2_B	0.018	53	49	2	2	51	39	91	0.2506	52	4.746	0.537	3wg2_B Crystal structure of Agrocybe cylindracea galectin mutant (N46A)	76.1402	90.19	30.88	94.31
Amethyst_Illumina_multi-sample_FINAL_1399_Amethyst_Borg_SRVP_65_4B_1_25m_complete_SR-VP_9_9_2021_65_4B_1_25m___1052063___1052368___-1	Amethyst_Illumina_multi-sample_FINAL_1399_Amethyst_Borg_SRVP_65_4B_1_25m_complete_SR-VP_9_9_2021_65_4B_1_25m___1052063___1052368___-1_relaxed_rank_001_alphafold2_ptm_model_4_seed_000	6k4y_I	0.259	27	20	0	72	98	47	73	6.876	30	1.225	0.09	6k4y_I CryoEM structure of sigma appropriation complex	82.6594	86.38	48.41	98.12
Amethyst_Illumina_multi-sample_FINAL_14_Amethyst_Borg_SRVP_65_4B_1_25m_complete_SR-VP_9_9_2021_65_4B_1_25m___7112___7291___1	Amethyst_Illumina_multi-sample_FINAL_14_Amethyst_Borg_SRVP_65_4B_1_25m_complete_SR-VP_9_9_2021_65_4B_1_25m___7112___7291___1_relaxed_rank_001_alphafold2_ptm_model_2_seed_000	2f95_B	0.173	52	43	0	8	59	2	53	4.969	49	1.718	0.442	2f95_B M intermediate structure of sensory rhodopsin II/transducer complex in combination with the ground state structure	77.9869	81.44	52.22	88.88
Amethyst_Illumina_multi-sample_FINAL_140_Amethyst_Borg_SRVP_65_4B_1_25m_complete_SR-VP_9_9_2021_65_4B_1_25m___84014___84238___1	Amethyst_Illumina_multi-sample_FINAL_140_Amethyst_Borg_SRVP_65_4B_1_25m_complete_SR-VP_9_9_2021_65_4B_1_25m___84014___84238___1_relaxed_rank_001_alphafold2_ptm_model_4_seed_000	4f7e_A	0.129	31	27	0	43	73	50	80	9.279	35	1.324	0.138	4f7e_A Crystal structure of bovine CD1d with bound C16:0-alpha-galactosyl ceramide	69.4044	75.88	39.81	89
Amethyst_Illumina_multi-sample_FINAL_1400	Amethyst_Illumina_multi-sample_FINAL_1400_relaxed_rank_001_alphafold2_ptm_model_3_seed_000	1ni0_B	0.12	124	86	7	160	277	10	116	0.003253	85	5.925	0.992	1ni0_B Structure of the Y94F mutant of the restriction endonuclease PvuII	87.0722	91.19	44.81	98.25
Amethyst_Illumina_multi-sample_FINAL_1401_Amethyst_Borg_SRVP_65_4B_1_25m_complete_SR-VP_9_9_2021_65_4B_1_25m___1053365___1053724___-1	Amethyst_Illumina_multi-sample_FINAL_1401_Amethyst_Borg_SRVP_65_4B_1_25m_complete_SR-VP_9_9_2021_65_4B_1_25m___1053365___1053724___-1_relaxed_rank_001_alphafold2_ptm_model_4_seed_000	7q92_D	0.09	44	31	1	76	119	233	267	7.034	23	3.992	0.045	7q92_D Crystal Structure of Agrobacterium tumefaciens NADQ, ATP complex.	87.3622	90.69	52.06	97.19
Amethyst_Illumina_multi-sample_FINAL_1402	Amethyst_Illumina_multi-sample_FINAL_1402_relaxed_rank_001_alphafold2_ptm_model_4_seed_000	6d7k_H	0.056	71	58	5	27	97	1	62	1.005	49	3.997	0.442	6d7k_H Complex structure of Methane monooxygenase hydroxylase in complex with inhibitory subunit	62.8261	66.19	20.44	95.62
Amethyst_Illumina_multi-sample_FINAL_1403_Amethyst_Borg_SRVP_65_4B_1_25m_complete_SR-VP_9_9_2021_65_4B_1_25m___1055022___1055420___-1	Amethyst_Illumina_multi-sample_FINAL_1403_Amethyst_Borg_SRVP_65_4B_1_25m_complete_SR-VP_9_9_2021_65_4B_1_25m___1055022___1055420___-1_relaxed_rank_001_alphafold2_ptm_model_1_seed_000	4v6a_BH	0.25	28	19	1	59	86	9	34	1.36	48	2.03	0.411	4v6a_BH Structure of EF-P bound to the 70S ribosome.	42.8396	38.25	24.81	70
Amethyst_Illumina_multi-sample_FINAL_1404_Amethyst_Borg_SRVP_65_4B_1_25m_complete_SR-VP_9_9_2021_65_4B_1_25m___1055417___1055743___-1	Amethyst_Illumina_multi-sample_FINAL_1404_Amethyst_Borg_SRVP_65_4B_1_25m_complete_SR-VP_9_9_2021_65_4B_1_25m___1055417___1055743___-1_relaxed_rank_001_alphafold2_ptm_model_5_seed_000	7f6j_C	0.147	68	55	1	14	78	32	99	2.089	58	1.885	0.72	7f6j_C Crystal structure of the PDZD8 coiled-coil domain - Rab7 complex	70.4827	72.88	36.91	95.19
Amethyst_Illumina_multi-sample_FINAL_1405	Amethyst_Illumina_multi-sample_FINAL_1405_relaxed_rank_001_alphafold2_ptm_model_3_seed_000	5zi8_B	0.13	84	59	2	171	254	11	80	0.1971	52	4.456	0.537	5zi8_B Crystal structure of the PadR-family transcriptional regulator Rv3488 of Mycobacterium tuberculosis H37Rv in complex with cadmium ion	54.6071	48.38	23.23	86.88
Amethyst_Illumina_multi-sample_FINAL_1406_Amethyst_Borg_SRVP_65_4B_1_25m_complete_SR-VP_9_9_2021_65_4B_1_25m___1057178___1057582___-1	Amethyst_Illumina_multi-sample_FINAL_1406_Amethyst_Borg_SRVP_65_4B_1_25m_complete_SR-VP_9_9_2021_65_4B_1_25m___1057178___1057582___-1_relaxed_rank_001_alphafold2_ptm_model_4_seed_000	4zzl_A	0.196	117	84	3	18	131	12	121	4.56e-06	181	13.12	1	4zzl_A MexR R21W derepressor mutant causing multidrug resistance in P. aeruginosa by mexAB-oprM efflux pump expression	87.2737	93.19	44.59	98.12
Amethyst_Illumina_multi-sample_FINAL_1408_Amethyst_Borg_SRVP_65_4B_1_25m_complete_SR-VP_9_9_2021_65_4B_1_25m___1058131___1058343___-1	Amethyst_Illumina_multi-sample_FINAL_1408_Amethyst_Borg_SRVP_65_4B_1_25m_complete_SR-VP_9_9_2021_65_4B_1_25m___1058131___1058343___-1_relaxed_rank_001_alphafold2_ptm_model_3_seed_000	3q9d_A	0.066	45	32	1	12	56	94	128	1.494	51	1.96	0.505	3q9d_A Crystal Structure of Cpn0803 from C. pneumoniae.	67.0193	69.19	35.78	87
Amethyst_Illumina_multi-sample_FINAL_1409_Amethyst_Borg_SRVP_65_4B_1_25m_complete_SR-VP_9_9_2021_65_4B_1_25m___1058974___1059429___-1	Amethyst_Illumina_multi-sample_FINAL_1409_Amethyst_Borg_SRVP_65_4B_1_25m_complete_SR-VP_9_9_2021_65_4B_1_25m___1058974___1059429___-1_relaxed_rank_001_alphafold2_ptm_model_3_seed_000	1fp1_D	0.166	96	66	3	28	121	19	102	0.03741	66	7.554	0.887	1fp1_D CRYSTAL STRUCTURE ANALYSIS OF CHALCONE O-METHYLTRANSFERASE	73.4198	84.75	33.53	92.81
Amethyst_Illumina_multi-sample_FINAL_142_Amethyst_Borg_SRVP_65_4B_1_25m_complete_SR-VP_9_9_2021_65_4B_1_25m___84440___84727___1	Amethyst_Illumina_multi-sample_FINAL_142_Amethyst_Borg_SRVP_65_4B_1_25m_complete_SR-VP_9_9_2021_65_4B_1_25m___84440___84727___1_relaxed_rank_001_alphafold2_ptm_model_5_seed_000	2wte_A	0.16	50	41	1	10	59	27	75	2.911	33	4.151	0.116	2wte_A The structure of the CRISPR-associated protein, Csa3, from Sulfolobus solfataricus at 1.8 angstrom resolution.	43.8596	44.12	26.86	62.22
Amethyst_Illumina_multi-sample_FINAL_143_Amethyst_Borg_SRVP_65_4B_1_25m_complete_SR-VP_9_9_2021_65_4B_1_25m___84753___85052___1	Amethyst_Illumina_multi-sample_FINAL_143_Amethyst_Borg_SRVP_65_4B_1_25m_complete_SR-VP_9_9_2021_65_4B_1_25m___84753___85052___1_relaxed_rank_001_alphafold2_ptm_model_3_seed_000	2m3x_A	0.117	34	29	1	20	52	83	116	0.9778	42	5.368	0.254	2m3x_A Solution structure of Ph1500: a homohexameric protein centered on a 12-bladed beta-propeller	83.439	94.03	41.41	97.75
Amethyst_Illumina_multi-sample_FINAL_145_Amethyst_Borg_SRVP_65_4B_1_25m_complete_SR-VP_9_9_2021_65_4B_1_25m___85193___85420___1	Amethyst_Illumina_multi-sample_FINAL_145_Amethyst_Borg_SRVP_65_4B_1_25m_complete_SR-VP_9_9_2021_65_4B_1_25m___85193___85420___1_relaxed_rank_001_alphafold2_ptm_model_4_seed_000	4m1x_D	0.112	71	44	2	4	74	18	69	0.4001	56	3.733	0.663	4m1x_D Tetrameric ring structure of 201phi2-1p060 from Pseudomonas phage 201phi2-1	93.041	95	59.06	97.69
Amethyst_Illumina_multi-sample_FINAL_146_Amethyst_Borg_SRVP_65_4B_1_25m_complete_SR-VP_9_9_2021_65_4B_1_25m___85541___86068___1	Amethyst_Illumina_multi-sample_FINAL_146_Amethyst_Borg_SRVP_65_4B_1_25m_complete_SR-VP_9_9_2021_65_4B_1_25m___85541___86068___1_relaxed_rank_001_alphafold2_ptm_model_4_seed_000	6xac_A	0.107	121	48	7	31	124	88	175	0.4755	22	14.57	0.04	6xac_A Galactose-bound structure of Marinomonas primoryensis PA14 carbohydrate-binding domain	75.7682	91.12	20.66	98.62
Amethyst_Illumina_multi-sample_FINAL_147_Amethyst_Borg_SRVP_65_4B_1_25m_complete_SR-VP_9_9_2021_65_4B_1_25m___86148___86597___1	Amethyst_Illumina_multi-sample_FINAL_147_Amethyst_Borg_SRVP_65_4B_1_25m_complete_SR-VP_9_9_2021_65_4B_1_25m___86148___86597___1_relaxed_rank_001_alphafold2_ptm_model_1_seed_000	4nj6_N	0.169	59	46	2	22	78	24	81	3.137	31	6.409	0.098	4nj6_N PB1 Domain of AtARF7	76.9746	80.81	27.61	95.69
Amethyst_Illumina_multi-sample_FINAL_148_Amethyst_Borg_SRVP_65_4B_1_25m_complete_SR-VP_9_9_2021_65_4B_1_25m___86684___87166___1	Amethyst_Illumina_multi-sample_FINAL_148_Amethyst_Borg_SRVP_65_4B_1_25m_complete_SR-VP_9_9_2021_65_4B_1_25m___86684___87166___1_relaxed_rank_001_alphafold2_ptm_model_1_seed_000	6q2z_A	0.162	43	34	1	60	100	4	46	0.1914	63	4.029	0.837	6q2z_A NMR solution structure of the HVO_2922 protein from Haloferax volcanii	42.6578	44.25	24.53	62.84
Amethyst_Illumina_multi-sample_FINAL_149_Amethyst_Borg_SRVP_65_4B_1_25m_complete_SR-VP_9_9_2021_65_4B_1_25m___87181___87450___1	Amethyst_Illumina_multi-sample_FINAL_149_Amethyst_Borg_SRVP_65_4B_1_25m_complete_SR-VP_9_9_2021_65_4B_1_25m___87181___87450___1_relaxed_rank_001_alphafold2_ptm_model_4_seed_000	1hqt_A	0.312	32	22	0	21	52	123	154	9.256	22	4.199	0.04	1hqt_A THE CRYSTAL STRUCTURE OF AN ALDEHYDE REDUCTASE Y50F MUTANT-NADP COMPLEX AND ITS IMPLICATIONS FOR SUBSTRATE BINDING	94.096	97.19	42.84	98.69
Amethyst_Illumina_multi-sample_FINAL_15_Amethyst_Borg_SRVP_65_4B_1_25m_complete_SR-VP_9_9_2021_65_4B_1_25m___7311___7505___1	Amethyst_Illumina_multi-sample_FINAL_15_Amethyst_Borg_SRVP_65_4B_1_25m_complete_SR-VP_9_9_2021_65_4B_1_25m___7311___7505___1_relaxed_rank_001_alphafold2_ptm_model_5_seed_000	2wpd_J	0.181	44	36	0	12	55	24	67	9.129	31	2.005	0.098	2wpd_J The Mg.ADP inhibited state of the yeast F1c10 ATP synthase	72.3358	74.38	39.81	87.69
Amethyst_Illumina_multi-sample_FINAL_150	Amethyst_Illumina_multi-sample_FINAL_150_relaxed_rank_001_alphafold2_ptm_model_4_seed_000	4kvh_A	0.132	53	44	2	34	85	60	111	0.28	64	3.224	0.855	4kvh_A Crystal structure of ketosteroid isomerase fold protein Hmuk_0747	48.89	50.81	28.25	67.38
Amethyst_Illumina_multi-sample_FINAL_151_Amethyst_Borg_SRVP_65_4B_1_25m_complete_SR-VP_9_9_2021_65_4B_1_25m___88139___88285___1	Amethyst_Illumina_multi-sample_FINAL_151_Amethyst_Borg_SRVP_65_4B_1_25m_complete_SR-VP_9_9_2021_65_4B_1_25m___88139___88285___1_relaxed_rank_001_alphafold2_ptm_model_3_seed_000	5ud5_B	0.222	27	21	0	18	44	23	49	0.309	84	0.7949	0.991	5ud5_B Crystal structure of the tRNA binding domain of Pyrrolysyl-tRNA synthetase bound to tRNA(Pyl)	81.5036	85.56	58.44	90.44
Amethyst_Illumina_multi-sample_FINAL_152_Amethyst_Borg_SRVP_65_4B_1_25m_complete_SR-VP_9_9_2021_65_4B_1_25m___88345___88518___1	Amethyst_Illumina_multi-sample_FINAL_152_Amethyst_Borg_SRVP_65_4B_1_25m_complete_SR-VP_9_9_2021_65_4B_1_25m___88345___88518___1_relaxed_rank_001_alphafold2_ptm_model_1_seed_000	6stf_C	0.178	28	23	0	3	30	31	58	2.45	38	6.38	0.179	6stf_C Human Rab8a phosphorylated at Ser111 in complex with GDP	43.0528	38.91	25.34	66.81
Amethyst_Illumina_multi-sample_FINAL_153_Amethyst_Borg_SRVP_65_4B_1_25m_complete_SR-VP_9_9_2021_65_4B_1_25m___88653___88991___1	Amethyst_Illumina_multi-sample_FINAL_153_Amethyst_Borg_SRVP_65_4B_1_25m_complete_SR-VP_9_9_2021_65_4B_1_25m___88653___88991___1_relaxed_rank_001_alphafold2_ptm_model_2_seed_000	6mrs_A	0.141	85	49	5	1	74	1	72	0.1176	38	8.851	0.179	6mrs_A De novo designed protein Peak6	63.3326	61.47	28.81	93.56
Amethyst_Illumina_multi-sample_FINAL_154	Amethyst_Illumina_multi-sample_FINAL_154_relaxed_rank_001_alphafold2_ptm_model_1_seed_000	4nwy_B	0.164	134	88	7	128	261	5	114	0.3185	42	13.35	0.254	4nwy_B Crystal structure of the b' domain of human protein disulfide isomerase-like protein of the testis (PDILT)	36.666	36	21.39	58.56
Amethyst_Illumina_multi-sample_FINAL_155_Amethyst_Borg_SRVP_65_4B_1_25m_complete_SR-VP_9_9_2021_65_4B_1_25m___89969___90142___1	Amethyst_Illumina_multi-sample_FINAL_155_Amethyst_Borg_SRVP_65_4B_1_25m_complete_SR-VP_9_9_2021_65_4B_1_25m___89969___90142___1_relaxed_rank_001_alphafold2_ptm_model_5_seed_000	6nbm_A	0.236	38	29	0	14	51	4	41	2.042	62	1.688	0.817	6nbm_A CRYSTAL STRUCTURE OF ENOLASE FROM LEGIONELLA PNEUMOPHILA BOUND TO PHOSPHATE AND MAGNESIUM	79.2662	89.25	38.88	94.44
Amethyst_Illumina_multi-sample_FINAL_156_Amethyst_Borg_SRVP_65_4B_1_25m_complete_SR-VP_9_9_2021_65_4B_1_25m___90325___90642___1	Amethyst_Illumina_multi-sample_FINAL_156_Amethyst_Borg_SRVP_65_4B_1_25m_complete_SR-VP_9_9_2021_65_4B_1_25m___90325___90642___1_relaxed_rank_001_alphafold2_ptm_model_1_seed_000	6kml_C	0.147	34	27	1	61	94	59	90	2.441	42	2.322	0.254	6kml_C 2.09 Angstrom resolution crystal structure of tetrameric HigBA toxin-antitoxin complex from E.coli	52.4782	52.72	32.69	69.88
Amethyst_Illumina_multi-sample_FINAL_157	Amethyst_Illumina_multi-sample_FINAL_157_relaxed_rank_001_alphafold2_ptm_model_5_seed_000	4yv6_C	0.112	239	134	14	9	225	85	267	0.9466	26	12.97	0.063	4yv6_C X-ray crystal structure of Streptococcus dysgalactiae SHP pheromone receptor Rgg2	74.0693	82.75	34.22	98.44
Amethyst_Illumina_multi-sample_FINAL_158	Amethyst_Illumina_multi-sample_FINAL_158_relaxed_rank_001_alphafold2_ptm_model_2_seed_000	2dpm_A	0.267	295	173	11	1	290	2	258	3.8e-17	575	2.903	1	2dpm_A DPNM DNA ADENINE METHYLTRANSFERASE FROM STREPTOCCOCUS PNEUMONIAE COMPLEXED WITH S-ADENOSYLMETHIONINE	82.9122	93.06	28.14	98.56
Amethyst_Illumina_multi-sample_FINAL_159_Amethyst_Borg_SRVP_65_4B_1_25m_complete_SR-VP_9_9_2021_65_4B_1_25m___92578___92712___1	Amethyst_Illumina_multi-sample_FINAL_159_Amethyst_Borg_SRVP_65_4B_1_25m_complete_SR-VP_9_9_2021_65_4B_1_25m___92578___92712___1_relaxed_rank_001_alphafold2_ptm_model_1_seed_000	4twi_A	0.225	40	23	2	2	40	120	152	0.3962	54	3.425	0.601	4twi_A The structure of Sir2Af1 bound to a succinylated histone peptide	78.4408	78.25	60.31	88.25
Amethyst_Illumina_multi-sample_FINAL_160	Amethyst_Illumina_multi-sample_FINAL_160_relaxed_rank_001_alphafold2_ptm_model_3_seed_000	5jwj_A	0.13	100	67	5	92	173	60	157	1.948	23	9.278	0.045	5jwj_A NMR solution structure of a thermophilic lysine methyl transferase from Sulfolobus islandicus	46.1815	33.47	19.55	95.12
Amethyst_Illumina_multi-sample_FINAL_161	Amethyst_Illumina_multi-sample_FINAL_161_relaxed_rank_001_alphafold2_ptm_model_4_seed_000	1jeq_A	0.167	280	199	14	1	255	211	481	4.38e-14	406	5.778	1	1jeq_A Crystal Structure of the Ku Heterodimer	74.0883	81.88	23.16	97.62
Amethyst_Illumina_multi-sample_FINAL_162	Amethyst_Illumina_multi-sample_FINAL_162_relaxed_rank_001_alphafold2_ptm_model_5_seed_000	3rr5_A	0.21	337	211	19	6	303	220	540	8.72e-20	528	12.67	1	3rr5_A DNA ligase from the archaeon Thermococcus sp. 1519	92.4694	95	48	98.56
Amethyst_Illumina_multi-sample_FINAL_163_Amethyst_Borg_SRVP_65_4B_1_25m_complete_SR-VP_9_9_2021_65_4B_1_25m___96315___96623___1	Amethyst_Illumina_multi-sample_FINAL_163_Amethyst_Borg_SRVP_65_4B_1_25m_complete_SR-VP_9_9_2021_65_4B_1_25m___96315___96623___1_relaxed_rank_001_alphafold2_ptm_model_3_seed_000	7enc_Di	0.107	102	77	2	1	98	15	106	8.186	22	11.33	0.04	7enc_Di TFIID-based PIC-Mediator holo-complex in fully-assembled state (hPIC-MED)	65.8943	67.75	38.75	90.25
Amethyst_Illumina_multi-sample_FINAL_164_Amethyst_Borg_SRVP_65_4B_1_25m_complete_SR-VP_9_9_2021_65_4B_1_25m___96746___97081___1	Amethyst_Illumina_multi-sample_FINAL_164_Amethyst_Borg_SRVP_65_4B_1_25m_complete_SR-VP_9_9_2021_65_4B_1_25m___96746___97081___1_relaxed_rank_001_alphafold2_ptm_model_5_seed_000	5yny_B	0.128	101	78	3	1	91	13	113	0.1211	82	3.769	0.988	5yny_B Structure of house dust mite allergen Der F 21 in PEG2KMME	77.3189	80.62	42.19	88.06
Amethyst_Illumina_multi-sample_FINAL_165_Amethyst_Borg_SRVP_65_4B_1_25m_complete_SR-VP_9_9_2021_65_4B_1_25m___97229___97657___1	Amethyst_Illumina_multi-sample_FINAL_165_Amethyst_Borg_SRVP_65_4B_1_25m_complete_SR-VP_9_9_2021_65_4B_1_25m___97229___97657___1_relaxed_rank_001_alphafold2_ptm_model_2_seed_000	6a2i_B	0.191	68	37	4	71	136	6	57	0.2426	37	12.7	0.164	6a2i_B Architectural roles of Cren7 in folding crenarchaeal chromatin filament	34.156	34.5	22.95	46.62
Amethyst_Illumina_multi-sample_FINAL_166_Amethyst_Borg_SRVP_65_4B_1_25m_complete_SR-VP_9_9_2021_65_4B_1_25m___97714___97899___1	Amethyst_Illumina_multi-sample_FINAL_166_Amethyst_Borg_SRVP_65_4B_1_25m_complete_SR-VP_9_9_2021_65_4B_1_25m___97714___97899___1_relaxed_rank_001_alphafold2_ptm_model_2_seed_000	3k9a_A	0.224	49	38	0	11	59	17	65	6.496	39	4.327	0.196	3k9a_A Crystal Structure of HIV gp41 with MPER	86.6591	90.88	50.62	96.75
Amethyst_Illumina_multi-sample_FINAL_167_Amethyst_Borg_SRVP_65_4B_1_25m_complete_SR-VP_9_9_2021_65_4B_1_25m___98274___98879___1	Amethyst_Illumina_multi-sample_FINAL_167_Amethyst_Borg_SRVP_65_4B_1_25m_complete_SR-VP_9_9_2021_65_4B_1_25m___98274___98879___1_relaxed_rank_001_alphafold2_ptm_model_5_seed_000	3jcs_k	0.139	43	37	0	63	105	16	58	0.7369	48	3.65	0.411	3jcs_k 2.8 Angstrom cryo-EM structure of the large ribosomal subunit from the eukaryotic parasite Leishmania	35.3309	34.62	20	63.47
Amethyst_Illumina_multi-sample_FINAL_168_Amethyst_Borg_SRVP_65_4B_1_25m_complete_SR-VP_9_9_2021_65_4B_1_25m___98921___99103___1	Amethyst_Illumina_multi-sample_FINAL_168_Amethyst_Borg_SRVP_65_4B_1_25m_complete_SR-VP_9_9_2021_65_4B_1_25m___98921___99103___1_relaxed_rank_001_alphafold2_ptm_model_3_seed_000	5o71_A	0.16	25	21	0	33	57	385	409	5.883	25	5.483	0.057	5o71_A Crystal structure of human USP25	57.3967	58.06	33.53	72.88
Amethyst_Illumina_multi-sample_FINAL_169_Amethyst_Borg_SRVP_65_4B_1_25m_complete_SR-VP_9_9_2021_65_4B_1_25m___99221___99559___1	Amethyst_Illumina_multi-sample_FINAL_169_Amethyst_Borg_SRVP_65_4B_1_25m_complete_SR-VP_9_9_2021_65_4B_1_25m___99221___99559___1_relaxed_rank_001_alphafold2_ptm_model_1_seed_000	3nat_B	0.085	47	39	1	29	75	9	51	1.657	44	3.465	0.301	3nat_B Crystal Structure of Conserved Protein of Unknown Function EF_1977 from Enterococcus faecalis	44.9678	42.38	22.12	62.28
Amethyst_Illumina_multi-sample_FINAL_17_Amethyst_Borg_SRVP_65_4B_1_25m_complete_SR-VP_9_9_2021_65_4B_1_25m___7688___7999___1	Amethyst_Illumina_multi-sample_FINAL_17_Amethyst_Borg_SRVP_65_4B_1_25m_complete_SR-VP_9_9_2021_65_4B_1_25m___7688___7999___1_relaxed_rank_001_alphafold2_ptm_model_5_seed_000	6fwk_A	0.25	48	35	1	54	101	692	738	5.276	44	1.979	0.301	6fwk_A The crystal structure of Pol2CORE-M644G in complex with DNA and an incoming nucleotide	73.999	71.31	35.41	96.25
Amethyst_Illumina_multi-sample_FINAL_170_Amethyst_Borg_SRVP_65_4B_1_25m_complete_SR-VP_9_9_2021_65_4B_1_25m___99755___99982___1	Amethyst_Illumina_multi-sample_FINAL_170_Amethyst_Borg_SRVP_65_4B_1_25m_complete_SR-VP_9_9_2021_65_4B_1_25m___99755___99982___1_relaxed_rank_001_alphafold2_ptm_model_4_seed_000	6s7t_C	0.098	61	55	0	8	68	14	74	6.247	39	2.826	0.196	6s7t_C Cryo-EM structure of human oligosaccharyltransferase complex OST-B	76.2765	79.31	50.25	87.75
Amethyst_Illumina_multi-sample_FINAL_171_Amethyst_Borg_SRVP_65_4B_1_25m_complete_SR-VP_9_9_2021_65_4B_1_25m___100146___100349___1	Amethyst_Illumina_multi-sample_FINAL_171_Amethyst_Borg_SRVP_65_4B_1_25m_complete_SR-VP_9_9_2021_65_4B_1_25m___100146___100349___1_relaxed_rank_001_alphafold2_ptm_model_4_seed_000	3klo_C	0.2	45	34	2	2	45	154	197	5.993	32	5.005	0.106	3klo_C Vibrio cholerae VpsT bound to c-di-GMP	54.7714	55.91	30.48	64.44
Amethyst_Illumina_multi-sample_FINAL_172_Amethyst_Borg_SRVP_65_4B_1_25m_complete_SR-VP_9_9_2021_65_4B_1_25m___100351___100740___1	Amethyst_Illumina_multi-sample_FINAL_172_Amethyst_Borg_SRVP_65_4B_1_25m_complete_SR-VP_9_9_2021_65_4B_1_25m___100351___100740___1_relaxed_rank_001_alphafold2_ptm_model_2_seed_000	2hye_A	0.086	46	39	3	48	92	38	81	1.837	39	4.364	0.196	2hye_A Crystal Structure of the DDB1-Cul4A-Rbx1-SV5V Complex	45.4824	49.19	20.86	68.19
Amethyst_Illumina_multi-sample_FINAL_173_Amethyst_Borg_SRVP_65_4B_1_25m_complete_SR-VP_9_9_2021_65_4B_1_25m___100794___100952___1	Amethyst_Illumina_multi-sample_FINAL_173_Amethyst_Borg_SRVP_65_4B_1_25m_complete_SR-VP_9_9_2021_65_4B_1_25m___100794___100952___1_relaxed_rank_001_alphafold2_ptm_model_3_seed_000	2hhl_A	0.1	30	27	0	21	50	36	65	3.082	43	1.935	0.277	2hhl_A Crystal structure of the human small CTD phosphatase 3 isoform 1	71.9746	72.38	49.59	86.75
Amethyst_Illumina_multi-sample_FINAL_174_Amethyst_Borg_SRVP_65_4B_1_25m_complete_SR-VP_9_9_2021_65_4B_1_25m___100984___101160___1	Amethyst_Illumina_multi-sample_FINAL_174_Amethyst_Borg_SRVP_65_4B_1_25m_complete_SR-VP_9_9_2021_65_4B_1_25m___100984___101160___1_relaxed_rank_001_alphafold2_ptm_model_4_seed_000	6imq_B	0.193	31	23	1	25	55	8	36	5.113	36	2.075	0.15	6imq_B Crystal structure of PML B1-box multimers	89.7983	96.75	55.25	98.56
Amethyst_Illumina_multi-sample_FINAL_175_Amethyst_Borg_SRVP_65_4B_1_25m_complete_SR-VP_9_9_2021_65_4B_1_25m___101189___101413___1	Amethyst_Illumina_multi-sample_FINAL_175_Amethyst_Borg_SRVP_65_4B_1_25m_complete_SR-VP_9_9_2021_65_4B_1_25m___101189___101413___1_relaxed_rank_001_alphafold2_ptm_model_1_seed_000	6lc7_B	0.121	41	34	2	1	40	1	40	1.474	32	5.769	0.106	6lc7_B Crystal structure of AmpC Ent385 free form	86.0975	90.38	45.81	93.81
Amethyst_Illumina_multi-sample_FINAL_176_Amethyst_Borg_SRVP_65_4B_1_25m_complete_SR-VP_9_9_2021_65_4B_1_25m___101453___101629___1	Amethyst_Illumina_multi-sample_FINAL_176_Amethyst_Borg_SRVP_65_4B_1_25m_complete_SR-VP_9_9_2021_65_4B_1_25m___101453___101629___1_relaxed_rank_001_alphafold2_ptm_model_4_seed_000	6d7k_D	0.103	58	48	4	2	57	1	56	0.05588	73	4.327	0.956	6d7k_D Complex structure of Methane monooxygenase hydroxylase in complex with inhibitory subunit	67.0801	67.905	42.31	78.5
Amethyst_Illumina_multi-sample_FINAL_177_Amethyst_Borg_SRVP_65_4B_1_25m_complete_SR-VP_9_9_2021_65_4B_1_25m___101676___101870___1	Amethyst_Illumina_multi-sample_FINAL_177_Amethyst_Borg_SRVP_65_4B_1_25m_complete_SR-VP_9_9_2021_65_4B_1_25m___101676___101870___1_relaxed_rank_001_alphafold2_ptm_model_5_seed_000	3zo6_M	0.171	64	45	2	5	60	3	66	2.749	43	3	0.277	3zo6_M Crystal structure of Bacillus pseudofirmus OF4 mutant ATP synthase c12 ring.	76.0885	77.06	54.91	86.88
Amethyst_Illumina_multi-sample_FINAL_178_Amethyst_Borg_SRVP_65_4B_1_25m_complete_SR-VP_9_9_2021_65_4B_1_25m___101896___102078___1	Amethyst_Illumina_multi-sample_FINAL_178_Amethyst_Borg_SRVP_65_4B_1_25m_complete_SR-VP_9_9_2021_65_4B_1_25m___101896___102078___1_relaxed_rank_001_alphafold2_ptm_model_2_seed_000	4gof_B	0.096	52	43	1	1	48	1	52	4.128	43	6.658	0.277	4gof_B Crystal structure of the SGTA homodimerization domain with covalent modifications to both C38	91.9358	93.75	68.38	96.88
Amethyst_Illumina_multi-sample_FINAL_18	Amethyst_Illumina_multi-sample_FINAL_18_relaxed_rank_001_alphafold2_ptm_model_3_seed_000	2p6r_A	0.238	749	432	28	248	932	5	678	3.37e-32	1108	7.509	1	2p6r_A Crystal structure of superfamily 2 helicase Hel308 in complex with unwound DNA	84.2797	90.56	21.36	98.38
Amethyst_Illumina_multi-sample_FINAL_180_Amethyst_Borg_SRVP_65_4B_1_25m_complete_SR-VP_9_9_2021_65_4B_1_25m___102985___103569___1	Amethyst_Illumina_multi-sample_FINAL_180_Amethyst_Borg_SRVP_65_4B_1_25m_complete_SR-VP_9_9_2021_65_4B_1_25m___102985___103569___1_relaxed_rank_001_alphafold2_ptm_model_3_seed_000	6pln_A	0.138	94	60	5	2	86	1	82	0.2893	51	6.281	0.505	6pln_A X-ray crystal structure of Pyrococcus furiosus general transcription factor TFE-alpha	59.5719	51.66	21.53	91.62
Amethyst_Illumina_multi-sample_FINAL_181_Amethyst_Borg_SRVP_65_4B_1_25m_complete_SR-VP_9_9_2021_65_4B_1_25m___103624___103758___1	Amethyst_Illumina_multi-sample_FINAL_181_Amethyst_Borg_SRVP_65_4B_1_25m_complete_SR-VP_9_9_2021_65_4B_1_25m___103624___103758___1_relaxed_rank_001_alphafold2_ptm_model_3_seed_000	7ldu_D	0.333	15	10	0	1	15	197	211	8.422	37	0.4719	0.164	7ldu_D Zoogloea ramigera biosynthetic thiolase Q183Y/Y218E/delH221 mutant	63.9529	63.25	44.5	82.56
Amethyst_Illumina_multi-sample_FINAL_182_Amethyst_Borg_SRVP_65_4B_1_25m_complete_SR-VP_9_9_2021_65_4B_1_25m___103955___104296___1	Amethyst_Illumina_multi-sample_FINAL_182_Amethyst_Borg_SRVP_65_4B_1_25m_complete_SR-VP_9_9_2021_65_4B_1_25m___103955___104296___1_relaxed_rank_001_alphafold2_ptm_model_3_seed_000	4ld5_G	0.117	111	86	5	10	113	14	119	0.004152	107	9.786	1	4ld5_G Crystal structure of MepR Q18P mutant from multidrug resistant S. aureus clinical isolate	73.1494	79.44	35.66	87.94
Amethyst_Illumina_multi-sample_FINAL_184_Amethyst_Borg_SRVP_65_4B_1_25m_complete_SR-VP_9_9_2021_65_4B_1_25m___104778___105341___1	Amethyst_Illumina_multi-sample_FINAL_184_Amethyst_Borg_SRVP_65_4B_1_25m_complete_SR-VP_9_9_2021_65_4B_1_25m___104778___105341___1_relaxed_rank_001_alphafold2_ptm_model_5_seed_000	7tmr_j	0.16	181	111	5	10	181	6	154	0.6297	53	14.48	0.569	7tmr_j V-ATPase from Saccharomyces cerevisiae, State 1	91.654	95.19	51	98.62
Amethyst_Illumina_multi-sample_FINAL_185	Amethyst_Illumina_multi-sample_FINAL_185_relaxed_rank_001_alphafold2_ptm_model_5_seed_000	1ais_B	0.183	202	151	3	20	221	6	193	2.26e-06	230	11.39	1	1ais_B TATA-BINDING PROTEIN/TRANSCRIPTION FACTOR (II)B/TATA-BOX COMPLEX FROM PYROCOCCUS WOESEI	78.4966	86.69	28.42	94.56
Amethyst_Illumina_multi-sample_FINAL_186	Amethyst_Illumina_multi-sample_FINAL_186_relaxed_rank_001_alphafold2_ptm_model_5_seed_000	2e18_B	0.334	272	158	7	27	298	5	253	6.71e-19	804	2.331	1	2e18_B Crystal structure of project PH0182 from Pyrococcus horikoshii OT3	92.6044	96	43.19	98.88
Amethyst_Illumina_multi-sample_FINAL_187	Amethyst_Illumina_multi-sample_FINAL_187_relaxed_rank_001_alphafold2_ptm_model_4_seed_000	2f7f_A	0.31	499	279	16	22	487	12	478	2.28e-43	1464	2.148	1	2f7f_A Crystal structure of Enterococcus faecalis putative nicotinate phosphoribosyltransferase, NEW YORK STRUCTURAL GENOMICS CONSORTIUM	92.5615	95.75	38.25	98.5
Amethyst_Illumina_multi-sample_FINAL_188_Amethyst_Borg_SRVP_65_4B_1_25m_complete_SR-VP_9_9_2021_65_4B_1_25m___108700___108921___1	Amethyst_Illumina_multi-sample_FINAL_188_Amethyst_Borg_SRVP_65_4B_1_25m_complete_SR-VP_9_9_2021_65_4B_1_25m___108700___108921___1_relaxed_rank_001_alphafold2_ptm_model_2_seed_000	1mv8_B	0.306	49	31	2	24	72	167	212	0.6563	62	2.42	0.817	1mv8_B 1.55 A crystal structure of a ternary complex of GDP-mannose dehydrogenase from Psuedomonas aeruginosa	55.1823	59.75	31.78	73.88
Amethyst_Illumina_multi-sample_FINAL_189_Amethyst_Borg_SRVP_65_4B_1_25m_complete_SR-VP_9_9_2021_65_4B_1_25m___109052___109579___1	Amethyst_Illumina_multi-sample_FINAL_189_Amethyst_Borg_SRVP_65_4B_1_25m_complete_SR-VP_9_9_2021_65_4B_1_25m___109052___109579___1_relaxed_rank_001_alphafold2_ptm_model_5_seed_000	3s2s_D	0.277	180	117	6	3	169	2	181	2.35e-17	557	1.745	1	3s2s_D The crystal structure of pyrazinamidase/nicotinamidase from streptococcus mutans UA159	97.4821	98.25	62.47	98.94
Amethyst_Illumina_multi-sample_FINAL_190_Amethyst_Borg_SRVP_65_4B_1_25m_complete_SR-VP_9_9_2021_65_4B_1_25m___109728___110090___1	Amethyst_Illumina_multi-sample_FINAL_190_Amethyst_Borg_SRVP_65_4B_1_25m_complete_SR-VP_9_9_2021_65_4B_1_25m___109728___110090___1_relaxed_rank_001_alphafold2_ptm_model_3_seed_000	4bug_A	0.107	56	46	2	48	99	20	75	1.567	41	3.571	0.233	4bug_A Pilus-presented adhesin, Spy0125 (Cpa), Cys426Ala mutant	56.7003	61.44	27.88	71.44
Amethyst_Illumina_multi-sample_FINAL_191_Amethyst_Borg_SRVP_65_4B_1_25m_complete_SR-VP_9_9_2021_65_4B_1_25m___110120___110470___1	Amethyst_Illumina_multi-sample_FINAL_191_Amethyst_Borg_SRVP_65_4B_1_25m_complete_SR-VP_9_9_2021_65_4B_1_25m___110120___110470___1_relaxed_rank_001_alphafold2_ptm_model_4_seed_000	5i41_B	0.177	45	37	0	43	87	14	58	4.459	47	2.27	0.382	5i41_B Structure of the apo RacA DNA binding domain	95.8948	97.94	51.34	98.81
Amethyst_Illumina_multi-sample_FINAL_192_Amethyst_Borg_SRVP_65_4B_1_25m_complete_SR-VP_9_9_2021_65_4B_1_25m___110518___110988___1	Amethyst_Illumina_multi-sample_FINAL_192_Amethyst_Borg_SRVP_65_4B_1_25m_complete_SR-VP_9_9_2021_65_4B_1_25m___110518___110988___1_relaxed_rank_001_alphafold2_ptm_model_3_seed_000	6fwv_A	0.15	100	61	5	48	138	427	511	0.002475	109	5.296	1	6fwv_A The Bacillus anthracis TIE protein	57.9007	60.03	25.31	86.5
Amethyst_Illumina_multi-sample_FINAL_193	Amethyst_Illumina_multi-sample_FINAL_193_relaxed_rank_001_alphafold2_ptm_model_5_seed_000	1yvp_A	0.148	560	385	20	22	527	7	528	4.84e-16	584	4.769	1	1yvp_A Ro autoantigen complexed with RNAs	91.2462	94.81	39.94	98.81
Amethyst_Illumina_multi-sample_FINAL_194_Amethyst_Borg_SRVP_65_4B_1_25m_complete_SR-VP_9_9_2021_65_4B_1_25m___114505___114675___1	Amethyst_Illumina_multi-sample_FINAL_194_Amethyst_Borg_SRVP_65_4B_1_25m_complete_SR-VP_9_9_2021_65_4B_1_25m___114505___114675___1_relaxed_rank_001_alphafold2_ptm_model_4_seed_000	6kyt_Q	0.2	40	29	1	4	40	2	41	1.142	51	2.243	0.505	6kyt_Q The structure of the M. tb toxin MazEF-mt1 complex	82.2304	92.44	38.94	97.94
Amethyst_Illumina_multi-sample_FINAL_195_Amethyst_Borg_SRVP_65_4B_1_25m_complete_SR-VP_9_9_2021_65_4B_1_25m___114827___115105___1	Amethyst_Illumina_multi-sample_FINAL_195_Amethyst_Borg_SRVP_65_4B_1_25m_complete_SR-VP_9_9_2021_65_4B_1_25m___114827___115105___1_relaxed_rank_001_alphafold2_ptm_model_1_seed_000	2uxx_A	0.154	71	43	3	20	89	283	337	8.833	17	7.522	0.016	2uxx_A Human LSD1 Histone Demethylase-CoREST in complex with an FAD- tranylcypromine adduct	40.7005	39.22	30.48	56.09
Amethyst_Illumina_multi-sample_FINAL_196	Amethyst_Illumina_multi-sample_FINAL_196_relaxed_rank_001_alphafold2_ptm_model_4_seed_000	7st9_G	0.08	260	182	14	30	234	2	259	4.2e-07	162	17.25	1	7st9_G Open state of Rad24-RFC:9-1-1 bound to a 5' ss/dsDNA junction	42.2764	34.56	19.16	86.25
Amethyst_Illumina_multi-sample_FINAL_197	Amethyst_Illumina_multi-sample_FINAL_197_relaxed_rank_001_alphafold2_ptm_model_5_seed_000	1cw0_A	0.142	154	90	9	23	149	16	154	0.1141	52	10.2	0.537	1cw0_A CRYSTAL STRUCTURE ANALYSIS OF VERY SHORT PATCH REPAIR (VSR) ENDONUCLEASE IN COMPLEX WITH A DUPLEX DNA	80.1899	87.56	28.09	98.62
Amethyst_Illumina_multi-sample_FINAL_198_Amethyst_Borg_SRVP_65_4B_1_25m_complete_SR-VP_9_9_2021_65_4B_1_25m___117564___117974___1	Amethyst_Illumina_multi-sample_FINAL_198_Amethyst_Borg_SRVP_65_4B_1_25m_complete_SR-VP_9_9_2021_65_4B_1_25m___117564___117974___1_relaxed_rank_001_alphafold2_ptm_model_3_seed_000	2jlw_A	0.222	27	21	0	96	122	360	386	2.249	53	0.6374	0.569	2jlw_A Dengue virus 4 NS3 helicase in complex with ssRNA2	83.3618	89.38	42.66	98.31
Amethyst_Illumina_multi-sample_FINAL_199_Amethyst_Borg_SRVP_65_4B_1_25m_complete_SR-VP_9_9_2021_65_4B_1_25m___118116___118637___1	Amethyst_Illumina_multi-sample_FINAL_199_Amethyst_Borg_SRVP_65_4B_1_25m_complete_SR-VP_9_9_2021_65_4B_1_25m___118116___118637___1_relaxed_rank_001_alphafold2_ptm_model_1_seed_000	4v8m_AS	0.129	116	67	11	39	151	42	126	0.08965	50	8.963	0.473	4v8m_AS High-resolution cryo-electron microscopy structure of the Trypanosoma brucei ribosome	82.2657	87.69	31.44	96.94
Amethyst_Illumina_multi-sample_FINAL_2_Amethyst_Borg_SRVP_65_4B_1_25m_complete_SR-VP_9_9_2021_65_4B_1_25m___223___471___1	Amethyst_Illumina_multi-sample_FINAL_2_Amethyst_Borg_SRVP_65_4B_1_25m_complete_SR-VP_9_9_2021_65_4B_1_25m___223___471___1_relaxed_rank_001_alphafold2_ptm_model_5_seed_000	6rqf_B	0.325	43	25	1	40	82	38	76	8.478	18	11.19	0.02	6rqf_B 3.6 Angstrom cryo-EM structure of the dimeric cytochrome b6f complex from Spinacia oleracea with natively bound thylakoid lipids and plastoquinone molecules	60.2825	49.34	31.3	95.69
Amethyst_Illumina_multi-sample_FINAL_20_Amethyst_Borg_SRVP_65_4B_1_25m_complete_SR-VP_9_9_2021_65_4B_1_25m___11169___11297___1	Amethyst_Illumina_multi-sample_FINAL_20_Amethyst_Borg_SRVP_65_4B_1_25m_complete_SR-VP_9_9_2021_65_4B_1_25m___11169___11297___1_relaxed_rank_001_alphafold2_ptm_model_2_seed_000	5coz_A	0.212	33	26	0	2	34	77	109	1.375	60	2.251	0.772	5coz_A Crystal structure of an uncharacterized protein (EUBREC_2869) from Eubacterium rectale ATCC 33656 at 1.45 A resolution	68.9705	70.81	39.62	80.44
Amethyst_Illumina_multi-sample_FINAL_200_Amethyst_Borg_SRVP_65_4B_1_25m_complete_SR-VP_9_9_2021_65_4B_1_25m___119047___119142___1	Amethyst_Illumina_multi-sample_FINAL_200_Amethyst_Borg_SRVP_65_4B_1_25m_complete_SR-VP_9_9_2021_65_4B_1_25m___119047___119142___1_relaxed_rank_001_alphafold2_ptm_model_3_seed_000	6wq2_A	0.181	33	22	1	4	31	122	154	1.531	48	3.417	0.411	6wq2_A Cryo-EM of the S. islandicus filamentous virus, SIFV	85.9835	86.81	61.09	97.25
Amethyst_Illumina_multi-sample_FINAL_201_Amethyst_Borg_SRVP_65_4B_1_25m_complete_SR-VP_9_9_2021_65_4B_1_25m___119729___120097___1	Amethyst_Illumina_multi-sample_FINAL_201_Amethyst_Borg_SRVP_65_4B_1_25m_complete_SR-VP_9_9_2021_65_4B_1_25m___119729___120097___1_relaxed_rank_001_alphafold2_ptm_model_5_seed_000	3fhw_B	0.106	122	70	6	7	117	2	95	0.3899	48	7.71	0.411	3fhw_B Crystal structure of the protein priB from Bordetella parapertussis. Northeast Structural Genomics Consortium target BpR162.	61.4118	62.66	30.8	81.25
Amethyst_Illumina_multi-sample_FINAL_202	Amethyst_Illumina_multi-sample_FINAL_202_relaxed_rank_001_alphafold2_ptm_model_3_seed_000	3uwl_C	0.163	281	157	13	19	258	4	247	1.49e-10	275	4.925	1	3uwl_C Crystal structure of Enteroccocus faecalis thymidylate synthase (EfTS) in complex with 5-formyl tetrahydrofolate	89.1035	94.88	39.31	98.69
Amethyst_Illumina_multi-sample_FINAL_203_Amethyst_Borg_SRVP_65_4B_1_25m_complete_SR-VP_9_9_2021_65_4B_1_25m___120986___121189___1	Amethyst_Illumina_multi-sample_FINAL_203_Amethyst_Borg_SRVP_65_4B_1_25m_complete_SR-VP_9_9_2021_65_4B_1_25m___120986___121189___1_relaxed_rank_001_alphafold2_ptm_model_4_seed_000	7aor_ac	0.16	50	38	2	7	53	955	1003	1.064	49	4.532	0.442	7aor_ac mt-SSU from Trypanosoma cruzi in complex with mt-IF-3.	68.0229	69.38	36.41	86.38
Amethyst_Illumina_multi-sample_FINAL_204_Amethyst_Borg_SRVP_65_4B_1_25m_complete_SR-VP_9_9_2021_65_4B_1_25m___121769___122128___1	Amethyst_Illumina_multi-sample_FINAL_204_Amethyst_Borg_SRVP_65_4B_1_25m_complete_SR-VP_9_9_2021_65_4B_1_25m___121769___122128___1_relaxed_rank_001_alphafold2_ptm_model_2_seed_000	4h5b_B	0.128	117	87	3	17	118	3	119	0.05852	46	8.684	0.353	4h5b_B Crystal Structure of DR_1245 from Deinococcus radiodurans	75.7313	82.81	40.66	94
Amethyst_Illumina_multi-sample_FINAL_205_Amethyst_Borg_SRVP_65_4B_1_25m_complete_SR-VP_9_9_2021_65_4B_1_25m___122131___122301___1	Amethyst_Illumina_multi-sample_FINAL_205_Amethyst_Borg_SRVP_65_4B_1_25m_complete_SR-VP_9_9_2021_65_4B_1_25m___122131___122301___1_relaxed_rank_001_alphafold2_ptm_model_5_seed_000	6vli_D	0.181	44	36	0	9	52	94	137	4.59	35	3.285	0.138	6vli_D Crystal structure of transcriptional regulator from bacteriophage 186	69.8086	72	49.41	83.94
Amethyst_Illumina_multi-sample_FINAL_206	Amethyst_Illumina_multi-sample_FINAL_206_relaxed_rank_001_alphafold2_ptm_model_4_seed_000	2ost_C	0.158	151	95	10	190	324	1	135	0.0004799	112	7.748	1	2ost_C The structure of a bacterial homing endonuclease : I-Ssp6803I	78.119	83.25	30.08	94.94
Amethyst_Illumina_multi-sample_FINAL_207	Amethyst_Illumina_multi-sample_FINAL_207_relaxed_rank_001_alphafold2_ptm_model_4_seed_000	7s65_E	0.127	220	140	9	13	218	268	449	1.14e-06	184	4.372	1	7s65_E Compressed conformation of nighttime state KaiC	85.9262	92.38	26.3	98.81
Amethyst_Illumina_multi-sample_FINAL_208_Amethyst_Borg_SRVP_65_4B_1_25m_complete_SR-VP_9_9_2021_65_4B_1_25m___124256___124504___1	Amethyst_Illumina_multi-sample_FINAL_208_Amethyst_Borg_SRVP_65_4B_1_25m_complete_SR-VP_9_9_2021_65_4B_1_25m___124256___124504___1_relaxed_rank_001_alphafold2_ptm_model_2_seed_000	5cos_D	0.174	63	47	3	3	65	4	61	3.782	31	6.773	0.098	5cos_D Crystal Structure of the Cytoplasmic Domain of the Pseudomonas putida Anti-sigma Factor PupR	69.2957	75.81	34.56	89.12
Amethyst_Illumina_multi-sample_FINAL_209	Amethyst_Illumina_multi-sample_FINAL_209_relaxed_rank_001_alphafold2_ptm_model_5_seed_000	6nf2_W	0.09	111	66	8	26	123	33	121	0.2119	42	11.16	0.254	6nf2_W Cryo-EM structure of vaccine-elicited antibody 0PV-c.01 in complex with HIV-1 Env BG505 DS-SOSIP and antibodies VRC03 and PGT122	48.2302	48.25	20.7	80.81
Amethyst_Illumina_multi-sample_FINAL_21_Amethyst_Borg_SRVP_65_4B_1_25m_complete_SR-VP_9_9_2021_65_4B_1_25m___11264___11746___1	Amethyst_Illumina_multi-sample_FINAL_21_Amethyst_Borg_SRVP_65_4B_1_25m_complete_SR-VP_9_9_2021_65_4B_1_25m___11264___11746___1_relaxed_rank_001_alphafold2_ptm_model_5_seed_000	2ost_C	0.118	135	84	10	17	136	7	121	0.004506	84	5.697	0.991	2ost_C The structure of a bacterial homing endonuclease : I-Ssp6803I	81.5763	88.69	42.31	97.5
Amethyst_Illumina_multi-sample_FINAL_210_Amethyst_Borg_SRVP_65_4B_1_25m_complete_SR-VP_9_9_2021_65_4B_1_25m___125608___126030___1	Amethyst_Illumina_multi-sample_FINAL_210_Amethyst_Borg_SRVP_65_4B_1_25m_complete_SR-VP_9_9_2021_65_4B_1_25m___125608___126030___1_relaxed_rank_001_alphafold2_ptm_model_3_seed_000	1xs0_A	0.054	74	51	6	58	127	49	107	0.8492	43	8.105	0.277	1xs0_A Structure of the E. coli Ivy protein	80.3979	93.44	35.59	98.5
Amethyst_Illumina_multi-sample_FINAL_211_Amethyst_Borg_SRVP_65_4B_1_25m_complete_SR-VP_9_9_2021_65_4B_1_25m___126017___126403___1	Amethyst_Illumina_multi-sample_FINAL_211_Amethyst_Borg_SRVP_65_4B_1_25m_complete_SR-VP_9_9_2021_65_4B_1_25m___126017___126403___1_relaxed_rank_001_alphafold2_ptm_model_3_seed_000	5x6c_B	0.181	66	51	2	29	91	110	175	1.599	50	3.262	0.473	5x6c_B Crystal structure of SepRS-SepCysE from Methanocaldococcus jannaschii	65.8772	71.88	33.81	89.69
Amethyst_Illumina_multi-sample_FINAL_212_Amethyst_Borg_SRVP_65_4B_1_25m_complete_SR-VP_9_9_2021_65_4B_1_25m___126795___127091___1	Amethyst_Illumina_multi-sample_FINAL_212_Amethyst_Borg_SRVP_65_4B_1_25m_complete_SR-VP_9_9_2021_65_4B_1_25m___126795___127091___1_relaxed_rank_001_alphafold2_ptm_model_1_seed_000	7naf_u	0.131	38	31	2	35	70	6	43	2.573	30	4.054	0.09	7naf_u State E2 nucleolar 60S ribosomal biogenesis intermediate - Spb1-MTD local model	43.8562	44.19	26.14	60.72
Amethyst_Illumina_multi-sample_FINAL_213_Amethyst_Borg_SRVP_65_4B_1_25m_complete_SR-VP_9_9_2021_65_4B_1_25m___127124___127666___1	Amethyst_Illumina_multi-sample_FINAL_213_Amethyst_Borg_SRVP_65_4B_1_25m_complete_SR-VP_9_9_2021_65_4B_1_25m___127124___127666___1_relaxed_rank_001_alphafold2_ptm_model_2_seed_000	1nbc_B	0.12	116	75	6	30	127	9	115	0.4213	39	7.371	0.196	1nbc_B BACTERIAL TYPE 3A CELLULOSE-BINDING DOMAIN	32.1011	31.7	20.08	45.88
Amethyst_Illumina_multi-sample_FINAL_215_Amethyst_Borg_SRVP_65_4B_1_25m_complete_SR-VP_9_9_2021_65_4B_1_25m___127945___128262___1	Amethyst_Illumina_multi-sample_FINAL_215_Amethyst_Borg_SRVP_65_4B_1_25m_complete_SR-VP_9_9_2021_65_4B_1_25m___127945___128262___1_relaxed_rank_001_alphafold2_ptm_model_4_seed_000	7lmv_L	0.112	89	55	5	1	89	1	65	0.2763	49	6.202	0.442	7lmv_L SPECIFIC INHIBITOR OF INTEGRIN ALPHA-V BETA-6	88.0776	95.41	39.28	98.19
Amethyst_Illumina_multi-sample_FINAL_216	Amethyst_Illumina_multi-sample_FINAL_216_relaxed_rank_001_alphafold2_ptm_model_3_seed_000	7qsu_A	0.164	552	258	30	63	598	2	366	3.16e-15	331	18.96	1	7qsu_A Crystal structure of homing endonuclease-associated TliVMA intein (C1A, d333-339)	61.1546	60.16	19.25	97.38
Amethyst_Illumina_multi-sample_FINAL_217_Amethyst_Borg_SRVP_65_4B_1_25m_complete_SR-VP_9_9_2021_65_4B_1_25m___131620___132135___1	Amethyst_Illumina_multi-sample_FINAL_217_Amethyst_Borg_SRVP_65_4B_1_25m_complete_SR-VP_9_9_2021_65_4B_1_25m___131620___132135___1_relaxed_rank_001_alphafold2_ptm_model_5_seed_000	5m5p_D	0.102	127	81	9	19	121	42	159	0.1565	53	4.587	0.569	5m5p_D S. cerevisiae spliceosomal helicase Brr2 (271-end) in complex with the Jab/MPN domain of S. cerevisiae Prp8	80.533	88.38	37.59	97.81
Amethyst_Illumina_multi-sample_FINAL_218_Amethyst_Borg_SRVP_65_4B_1_25m_complete_SR-VP_9_9_2021_65_4B_1_25m___132163___132432___1	Amethyst_Illumina_multi-sample_FINAL_218_Amethyst_Borg_SRVP_65_4B_1_25m_complete_SR-VP_9_9_2021_65_4B_1_25m___132163___132432___1_relaxed_rank_001_alphafold2_ptm_model_3_seed_000	6dv5_I	0.16	25	21	0	2	26	77	101	3.192	30	5.25	0.09	6dv5_I Oligomeric complex of a Hsp27 24-mer at 3.6 A resolution	44.7192	45.19	25.53	62.03
Amethyst_Illumina_multi-sample_FINAL_219	Amethyst_Illumina_multi-sample_FINAL_219_relaxed_rank_001_alphafold2_ptm_model_5_seed_000	4esj_B	0.091	207	112	12	120	269	14	201	0.007929	56	18.45	0.663	4esj_B RESTRICTION ENDONUCLEASE DpnI IN COMPLEX WITH TARGET DNA	77.5225	78.94	36.28	98.38
Amethyst_Illumina_multi-sample_FINAL_22_Amethyst_Borg_SRVP_65_4B_1_25m_complete_SR-VP_9_9_2021_65_4B_1_25m___11761___11943___1	Amethyst_Illumina_multi-sample_FINAL_22_Amethyst_Borg_SRVP_65_4B_1_25m_complete_SR-VP_9_9_2021_65_4B_1_25m___11761___11943___1_relaxed_rank_001_alphafold2_ptm_model_4_seed_000	1b33_O	0.163	55	32	2	1	41	1	55	2.025	41	3.443	0.233	1b33_O STRUCTURE OF LIGHT HARVESTING COMPLEX OF ALLOPHYCOCYANIN ALPHA AND BETA CHAINS/CORE-LINKER COMPLEX AP*LC7.8	71.6541	72.44	46.91	84.81
Amethyst_Illumina_multi-sample_FINAL_220_Amethyst_Borg_SRVP_65_4B_1_25m_complete_SR-VP_9_9_2021_65_4B_1_25m___133553___134017___1	Amethyst_Illumina_multi-sample_FINAL_220_Amethyst_Borg_SRVP_65_4B_1_25m_complete_SR-VP_9_9_2021_65_4B_1_25m___133553___134017___1_relaxed_rank_001_alphafold2_ptm_model_3_seed_000	5aup_H	0.203	59	35	3	29	77	67	123	0.3131	57	4.546	0.692	5aup_H Crystal structure of the HypAB complex	77.9254	80.81	32.03	93.12
Amethyst_Illumina_multi-sample_FINAL_221	Amethyst_Illumina_multi-sample_FINAL_221_relaxed_rank_001_alphafold2_ptm_model_3_seed_000	5mq0_O	0.189	79	58	2	125	202	96	169	7.614	25	22.72	0.057	5mq0_O Structure of a spliceosome remodeled for exon ligation	55.6697	50.97	27.81	83.94
Amethyst_Illumina_multi-sample_FINAL_222	Amethyst_Illumina_multi-sample_FINAL_222_relaxed_rank_001_alphafold2_ptm_model_5_seed_000	3sz5_A	0.247	214	125	10	2	203	1	190	1.49e-11	349	5.813	1	3sz5_A Crystal Structure of LHK-Exo in complex with 5-phosphorylated oligothymidine (dT)4	91.6835	95.5	41.66	98.69
Amethyst_Illumina_multi-sample_FINAL_223_Amethyst_Borg_SRVP_65_4B_1_25m_complete_SR-VP_9_9_2021_65_4B_1_25m___135960___136361___1	Amethyst_Illumina_multi-sample_FINAL_223_Amethyst_Borg_SRVP_65_4B_1_25m_complete_SR-VP_9_9_2021_65_4B_1_25m___135960___136361___1_relaxed_rank_001_alphafold2_ptm_model_5_seed_000	3a70_A	0.111	27	24	0	103	129	423	449	2.95	53	1.089	0.569	3a70_A Crystal structure of Pseudomonas sp. MIS38 lipase in complex with diethyl phosphate	85.4468	91.44	38.72	97.38
Amethyst_Illumina_multi-sample_FINAL_224_Amethyst_Borg_SRVP_65_4B_1_25m_complete_SR-VP_9_9_2021_65_4B_1_25m___136382___136684___1	Amethyst_Illumina_multi-sample_FINAL_224_Amethyst_Borg_SRVP_65_4B_1_25m_complete_SR-VP_9_9_2021_65_4B_1_25m___136382___136684___1_relaxed_rank_001_alphafold2_ptm_model_3_seed_000	1hl9_B	0.19	42	28	2	1	39	370	408	3.874	27	5.471	0.069	1hl9_B CRYSTAL STRUCTURE OF THERMOTOGA MARITIMA ALPHA-FUCOSIDASE IN COMPLEX WITH A MECHANISM BASED INHIBITOR	36.1844	35.5	27.41	46.84
Amethyst_Illumina_multi-sample_FINAL_225_Amethyst_Borg_SRVP_65_4B_1_25m_complete_SR-VP_9_9_2021_65_4B_1_25m___136668___137168___1	Amethyst_Illumina_multi-sample_FINAL_225_Amethyst_Borg_SRVP_65_4B_1_25m_complete_SR-VP_9_9_2021_65_4B_1_25m___136668___137168___1_relaxed_rank_001_alphafold2_ptm_model_1_seed_000	5uj0_A	0.167	155	95	10	5	141	3	141	2.55e-06	185	3.278	1	5uj0_A Structure of T4Pnkp 3' phosphatase covalently bound to BeF3	90.9037	95.12	33.81	98.5
Amethyst_Illumina_multi-sample_FINAL_226_Amethyst_Borg_SRVP_65_4B_1_25m_complete_SR-VP_9_9_2021_65_4B_1_25m___137289___137561___1	Amethyst_Illumina_multi-sample_FINAL_226_Amethyst_Borg_SRVP_65_4B_1_25m_complete_SR-VP_9_9_2021_65_4B_1_25m___137289___137561___1_relaxed_rank_001_alphafold2_ptm_model_3_seed_000	3kp2_A	0.156	64	49	1	17	75	2	65	9.644	24	11.28	0.051	3kp2_A Staphylococcus epidermidis TcaR in complex with penicillin G	83.7861	87.25	38.06	98
Amethyst_Illumina_multi-sample_FINAL_227	Amethyst_Illumina_multi-sample_FINAL_227_relaxed_rank_001_alphafold2_ptm_model_4_seed_000	3whi_B	0.4	367	205	7	7	370	1	355	1.48e-46	1617	1.897	1	3whi_B Crystal structure of unautoprocessed form of IS1-inserted Pro-subtilisin E	95.547	98.12	38.88	98.94
Amethyst_Illumina_multi-sample_FINAL_229_Amethyst_Borg_SRVP_65_4B_1_25m_complete_SR-VP_9_9_2021_65_4B_1_25m___139849___140214___1	Amethyst_Illumina_multi-sample_FINAL_229_Amethyst_Borg_SRVP_65_4B_1_25m_complete_SR-VP_9_9_2021_65_4B_1_25m___139849___140214___1_relaxed_rank_001_alphafold2_ptm_model_1_seed_000	4cys_A	0.15	60	44	1	68	120	461	520	0.8884	38	8.496	0.179	4cys_A G6 mutant of PAS, arylsulfatase from Pseudomonas Aeruginosa, in complex with Phenylphosphonic acid	42.6444	43.41	29	56.44
Amethyst_Illumina_multi-sample_FINAL_23_Amethyst_Borg_SRVP_65_4B_1_25m_complete_SR-VP_9_9_2021_65_4B_1_25m___12010___12498___1	Amethyst_Illumina_multi-sample_FINAL_23_Amethyst_Borg_SRVP_65_4B_1_25m_complete_SR-VP_9_9_2021_65_4B_1_25m___12010___12498___1_relaxed_rank_001_alphafold2_ptm_model_3_seed_000	2o56_H	0.1	50	41	1	3	52	7	52	2.675	37	3.919	0.164	2o56_H Crystal Structure of a Member of the Enolase Superfamily from Salmonella Typhimurium	42.6908	42.75	22.08	63.12
Amethyst_Illumina_multi-sample_FINAL_230_Amethyst_Borg_SRVP_65_4B_1_25m_complete_SR-VP_9_9_2021_65_4B_1_25m___140979___141245___1	Amethyst_Illumina_multi-sample_FINAL_230_Amethyst_Borg_SRVP_65_4B_1_25m_complete_SR-VP_9_9_2021_65_4B_1_25m___140979___141245___1_relaxed_rank_001_alphafold2_ptm_model_1_seed_000	3h65_A	0.096	52	44	1	2	53	251	299	2.994	41	2.396	0.233	3h65_A The Crystal Structure of C176A Mutated [Fe]-Hydrogenase (Hmd) Holoenzyme in Complex with Methylenetetrahydromethanopterin	66.2613	67.44	41.06	84.69
Amethyst_Illumina_multi-sample_FINAL_232	Amethyst_Illumina_multi-sample_FINAL_232_relaxed_rank_001_alphafold2_ptm_model_5_seed_000	2xy2_A	0.152	210	130	16	190	377	4	187	0.0004371	153	5.606	1	2xy2_A CRYSTAL STRUCTURE OF NCAM2 IG1-2	81.4721	90	22	98.75
Amethyst_Illumina_multi-sample_FINAL_233	Amethyst_Illumina_multi-sample_FINAL_233_relaxed_rank_001_alphafold2_ptm_model_2_seed_000	5mm0_A	0.436	362	193	6	2	363	4	354	1.72e-35	1219	6.086	1	5mm0_A Dolichyl phosphate mannose synthase in complex with GDP-mannose and Mn2+ (donor complex)	89.8289	93.25	34.78	98.62
Amethyst_Illumina_multi-sample_FINAL_234	Amethyst_Illumina_multi-sample_FINAL_234_relaxed_rank_001_alphafold2_ptm_model_1_seed_000	6asn_A	0.108	367	216	27	2	316	118	425	4.811e-05	121	7.74	1	6asn_A E. coli phosphoenolpyruvate carboxykinase K212I F216V mutant bound to methanesulfonate	89.5607	93.12	43.41	98.44
Amethyst_Illumina_multi-sample_FINAL_235	Amethyst_Illumina_multi-sample_FINAL_235_relaxed_rank_001_alphafold2_ptm_model_2_seed_000	5ezm_A	0.14	582	353	24	25	519	8	528	3.43e-10	360	8.114	1	5ezm_A Crystal Structure of ArnT from Cupriavidus metallidurans in the apo state	84.8395	89.56	33.47	98.81
Amethyst_Illumina_multi-sample_FINAL_236	Amethyst_Illumina_multi-sample_FINAL_236_relaxed_rank_001_alphafold2_ptm_model_2_seed_000	2ygv_D	0.105	152	97	8	33	147	2	151	0.009804	83	8.141	0.99	2ygv_D Conserved N-terminal domain of the yeast Histone Chaperone Asf1 in complex with the C-terminal fragment of Rad53	60.2339	61.47	23.39	91.12
Amethyst_Illumina_multi-sample_FINAL_237	Amethyst_Illumina_multi-sample_FINAL_237_relaxed_rank_001_alphafold2_ptm_model_3_seed_000	2dxn_A	0.175	280	178	15	79	321	1	264	6.85e-16	431	4.182	1	2dxn_A Glycerophosphodiesterase from Enterobacter aerogenes	77.442	92.56	22.83	98.81
Amethyst_Illumina_multi-sample_FINAL_238	Amethyst_Illumina_multi-sample_FINAL_238_relaxed_rank_001_alphafold2_ptm_model_5_seed_000	2cu2_A	0.285	340	226	10	2	333	4	334	2.36e-32	1109	2.108	1	2cu2_A Crystal structure of mannose-1-phosphate geranyltransferase from Thermus thermophilus HB8	92.1509	94.38	26.98	98.75
Amethyst_Illumina_multi-sample_FINAL_24_Amethyst_Borg_SRVP_65_4B_1_25m_complete_SR-VP_9_9_2021_65_4B_1_25m___12529___12792___1	Amethyst_Illumina_multi-sample_FINAL_24_Amethyst_Borg_SRVP_65_4B_1_25m_complete_SR-VP_9_9_2021_65_4B_1_25m___12529___12792___1_relaxed_rank_001_alphafold2_ptm_model_3_seed_000	5n72_A	0.203	59	47	0	21	79	63	121	1.254	74	1.087	0.961	5n72_A Crystal structure of the Legionella effector WipA shorter construct	76.0975	88.88	31.47	95.31
Amethyst_Illumina_multi-sample_FINAL_240_Amethyst_Borg_SRVP_65_4B_1_25m_complete_SR-VP_9_9_2021_65_4B_1_25m___152218___152346___1	Amethyst_Illumina_multi-sample_FINAL_240_Amethyst_Borg_SRVP_65_4B_1_25m_complete_SR-VP_9_9_2021_65_4B_1_25m___152218___152346___1_relaxed_rank_001_alphafold2_ptm_model_3_seed_000	2iqi_A	0.5	14	7	0	29	42	38	51	5.47	35	0.7988	0.138	2iqi_A Crystal structure of protein XCC0632 from Xanthomonas campestris, Pfam DUF330	62.6867	60.06	49.06	80.69
Amethyst_Illumina_multi-sample_FINAL_241	Amethyst_Illumina_multi-sample_FINAL_241_relaxed_rank_001_alphafold2_ptm_model_1_seed_000	6hxp_A	0.157	190	114	12	18	166	46	230	3.098	34	12.29	0.126	6hxp_A Structure of citryl-CoA lyase from Hydrogenobacter thermophilus	84.4451	86.69	42.25	97.12
Amethyst_Illumina_multi-sample_FINAL_242	Amethyst_Illumina_multi-sample_FINAL_242_relaxed_rank_001_alphafold2_ptm_model_3_seed_000	1wqa_B	0.309	459	289	15	2	441	4	453	5.62e-43	1401	3.722	1	1wqa_B Crystal Structure of Pyrococcus horikoshii phosphomannomutase/phosphoglucomutase complexed with Mg2+	94.9522	97.25	39.66	98.88
Amethyst_Illumina_multi-sample_FINAL_243	Amethyst_Illumina_multi-sample_FINAL_243_relaxed_rank_001_alphafold2_ptm_model_5_seed_000	3l39_A	0.336	205	132	3	9	209	5	209	1.13e-10	551	1.606	1	3l39_A Crystal structure of Putative PhoU-like phosphate regulatory protein (BT4638) from BACTEROIDES THETAIOTAOMICRON VPI-5482 at 1.93 A resolution	94.8136	98.62	48.38	98.94
Amethyst_Illumina_multi-sample_FINAL_244	Amethyst_Illumina_multi-sample_FINAL_244_relaxed_rank_001_alphafold2_ptm_model_3_seed_000	6l85_A	0.255	400	228	4	3	333	2	400	1.69e-17	811	7.278	1	6l85_A The sodium-dependent phosphate transporter	94.7404	95.69	77.5	98.56
Amethyst_Illumina_multi-sample_FINAL_246_Amethyst_Borg_SRVP_65_4B_1_25m_complete_SR-VP_9_9_2021_65_4B_1_25m___156976___157221___1	Amethyst_Illumina_multi-sample_FINAL_246_Amethyst_Borg_SRVP_65_4B_1_25m_complete_SR-VP_9_9_2021_65_4B_1_25m___156976___157221___1_relaxed_rank_001_alphafold2_ptm_model_1_seed_000	4v6m_AZ	0.152	72	57	2	14	81	5	76	9.556	19	22.75	0.024	4v6m_AZ Structure of the ribosome-SecYE complex in the membrane environment	61.793	53.38	37.22	93.12
Amethyst_Illumina_multi-sample_FINAL_247	Amethyst_Illumina_multi-sample_FINAL_247_relaxed_rank_001_alphafold2_ptm_model_4_seed_000	2dxn_A	0.177	271	160	14	71	296	1	253	7.35e-14	367	5.643	1	2dxn_A Glycerophosphodiesterase from Enterobacter aerogenes	78.1031	92.81	21.25	98.75
Amethyst_Illumina_multi-sample_FINAL_249	Amethyst_Illumina_multi-sample_FINAL_249_relaxed_rank_001_alphafold2_ptm_model_2_seed_000	3tp4_B	0.154	136	76	6	526	657	355	455	0.0005375	132	9.837	1	3tp4_B Crystal Structure of engineered protein at the resolution 1.98A, Northeast Structural Genomics Consortium Target OR128	73.8738	80.12	32.97	97.31
Amethyst_Illumina_multi-sample_FINAL_25	Amethyst_Illumina_multi-sample_FINAL_25_relaxed_rank_001_alphafold2_ptm_model_2_seed_000	2hvr_A	0.156	262	149	14	10	231	3	232	5.84e-07	172	7.767	1	2hvr_A Structure of T4 RNA Ligase 2 with Nicked 5'-Adenylated nucleic acid duplex containing a 3'-deoxyribonucleotide at the nick	88.9736	93.38	32.91	98.44
Amethyst_Illumina_multi-sample_FINAL_250	Amethyst_Illumina_multi-sample_FINAL_250_relaxed_rank_001_alphafold2_ptm_model_2_seed_000	1st3_A	0.45	295	135	8	96	390	1	268	3.03e-30	1225	2.211	1	1st3_A THE CRYSTAL STRUCTURE OF THE BACILLUS LENTUS ALKALINE PROTEASE, SUBTILISIN BL, AT 1.4 ANGSTROMS RESOLUTION	80.3884	88	23.44	98.94
Amethyst_Illumina_multi-sample_FINAL_251	Amethyst_Illumina_multi-sample_FINAL_251_relaxed_rank_001_alphafold2_ptm_model_1_seed_000	3b43_A	0.118	727	417	47	158	821	1	566	1.32e-20	306	52.57	1	3b43_A I-band fragment I65-I70 from titin	82.6157	90.94	26.67	98.06
Amethyst_Illumina_multi-sample_FINAL_252	Amethyst_Illumina_multi-sample_FINAL_252_relaxed_rank_001_alphafold2_ptm_model_2_seed_000	6vxk_B	0.123	194	144	10	119	302	513	690	1.91e-07	184	12.41	1	6vxk_B Cryo-EM Structure of the full-length A39R/PlexinC1 complex	84.254	88.25	44.84	98.56
Amethyst_Illumina_multi-sample_FINAL_253	Amethyst_Illumina_multi-sample_FINAL_253_relaxed_rank_001_alphafold2_ptm_model_2_seed_000	3pra_B	0.198	257	97	4	33	289	1	148	4.4e-12	435	12.31	1	3pra_B Structural analysis of protein folding by the Methanococcus jannaschii chaperone FKBP26	88.1646	95.06	34.06	98.25
Amethyst_Illumina_multi-sample_FINAL_254	Amethyst_Illumina_multi-sample_FINAL_254_relaxed_rank_001_alphafold2_ptm_model_2_seed_000	3pra_B	0.199	256	97	4	28	283	1	148	1.64e-11	404	14.89	1	3pra_B Structural analysis of protein folding by the Methanococcus jannaschii chaperone FKBP26	90.5138	96.12	34.25	98.5
Amethyst_Illumina_multi-sample_FINAL_255	Amethyst_Illumina_multi-sample_FINAL_255_relaxed_rank_001_alphafold2_ptm_model_2_seed_000	5u1u_A	0.194	36	26	2	177	212	25	57	1.931	38	6.343	0.179	5u1u_A Crystal structure of the ATP-gated P2X7 ion channel bound to allosteric antagonist A740003	80.9045	86.88	39.12	97.44
Amethyst_Illumina_multi-sample_FINAL_256	Amethyst_Illumina_multi-sample_FINAL_256_relaxed_rank_001_alphafold2_ptm_model_1_seed_000	4aoy_A	0.097	41	35	2	161	201	133	171	1.442	46	11.54	0.353	4aoy_A Open CtIDH. The complex structures of Isocitrate dehydrogenase from Clostridium thermocellum and Desulfotalea psychrophila, support a new active site locking mechanism	87.1063	89.75	56.03	96.88
Amethyst_Illumina_multi-sample_FINAL_257	Amethyst_Illumina_multi-sample_FINAL_257_relaxed_rank_001_alphafold2_ptm_model_3_seed_000	8b5l_v	0.181	116	87	6	284	396	4	114	0.0003275	206	2.441	1	8b5l_v Cryo-EM structure of ribosome-Sec61-TRAP (TRanslocon Associated Protein) translocon complex	83.6544	91.44	25.84	98.12
Amethyst_Illumina_multi-sample_FINAL_258	Amethyst_Illumina_multi-sample_FINAL_258_relaxed_rank_001_alphafold2_ptm_model_4_seed_000	3car_A	0.242	66	44	3	117	176	23	88	1.339	23	11.52	0.045	3car_A REDUCED STRUCTURE OF THE ACIDIC CYTOCHROME C3 FROM DESULFOVIBRIO AFRICANUS	69.1928	72.5	27.58	94.56
Amethyst_Illumina_multi-sample_FINAL_259_Amethyst_Borg_SRVP_65_4B_1_25m_complete_SR-VP_9_9_2021_65_4B_1_25m___173870___174379___1	Amethyst_Illumina_multi-sample_FINAL_259_Amethyst_Borg_SRVP_65_4B_1_25m_complete_SR-VP_9_9_2021_65_4B_1_25m___173870___174379___1_relaxed_rank_001_alphafold2_ptm_model_4_seed_000	4df9_F	0.074	148	81	9	46	167	9	126	0.03623	65	8.492	0.872	4df9_F Crystal structure of a putative peptidase (BF3526) from Bacteroides fragilis NCTC 9343 at 2.17 A resolution	88.1433	93.75	57.44	98.25
Amethyst_Illumina_multi-sample_FINAL_26	Amethyst_Illumina_multi-sample_FINAL_26_relaxed_rank_001_alphafold2_ptm_model_5_seed_000	4dzo_A	0.153	65	48	1	72	129	29	93	0.8714	38	9.981	0.179	4dzo_A Structure of Human Mad1 C-terminal Domain Reveals Its Involvement in Kinetochore Targeting	43.2965	35.56	21	81.81
Amethyst_Illumina_multi-sample_FINAL_260	Amethyst_Illumina_multi-sample_FINAL_260_relaxed_rank_001_alphafold2_ptm_model_3_seed_000	7p2q_A	0.236	148	91	8	59	190	2	143	0.0005964	116	7.138	1	7p2q_A Human Signal Peptidase Complex Paralog C (SPC-C)	77.1001	83.94	36.34	96.44
Amethyst_Illumina_multi-sample_FINAL_261	Amethyst_Illumina_multi-sample_FINAL_261_relaxed_rank_001_alphafold2_ptm_model_2_seed_000	5xaw_A	0.115	52	39	2	125	169	14	65	0.759	30	14.8	0.09	5xaw_A Parallel homodimer structures of voltage-gated sodium channel beta4 for cell-cell adhesion	64.968	72.88	26.09	96.5
Amethyst_Illumina_multi-sample_FINAL_262	Amethyst_Illumina_multi-sample_FINAL_262_relaxed_rank_001_alphafold2_ptm_model_3_seed_000	7ar7_K	0.168	83	63	2	38	117	2	81	2.283	57	19.4	0.692	7ar7_K Cryo-EM structure of Arabidopsis thaliana complex-I (open conformation)	75.8055	82	27.16	95.88
Amethyst_Illumina_multi-sample_FINAL_263	Amethyst_Illumina_multi-sample_FINAL_263_relaxed_rank_001_alphafold2_ptm_model_3_seed_000	7ms2_A	0.214	126	70	4	328	424	551	676	6.282e-05	210	5.18	1	7ms2_A Three-dimensional structure of a GH3 Beta-glucosidase from Clostridium thermocellum in complex with glycerol	82.7451	92.25	30.31	98.69
Amethyst_Illumina_multi-sample_FINAL_264_Amethyst_Borg_SRVP_65_4B_1_25m_complete_SR-VP_9_9_2021_65_4B_1_25m___179481___179903___1	Amethyst_Illumina_multi-sample_FINAL_264_Amethyst_Borg_SRVP_65_4B_1_25m_complete_SR-VP_9_9_2021_65_4B_1_25m___179481___179903___1_relaxed_rank_001_alphafold2_ptm_model_5_seed_000	5x12_A	0.213	75	51	1	17	83	5	79	0.0007156	157	2.213	1	5x12_A Crystal structure of Bacillus subtilis PadR	86.0877	91.25	35.12	97.75
Amethyst_Illumina_multi-sample_FINAL_265	Amethyst_Illumina_multi-sample_FINAL_265_relaxed_rank_001_alphafold2_ptm_model_5_seed_000	2f9f_A	0.566	166	69	3	178	343	1	163	6.34e-18	681	1.164	1	2f9f_A Crystal Structure of the Putative Mannosyl Transferase (wbaZ-1)from Archaeoglobus fulgidus, Northeast Structural Genomics Target GR29A.	95.6916	97.81	63.41	98.88
Amethyst_Illumina_multi-sample_FINAL_266	Amethyst_Illumina_multi-sample_FINAL_266_relaxed_rank_001_alphafold2_ptm_model_5_seed_000	6p61_B	0.242	214	133	6	4	215	3	189	1.86e-14	467	5.646	1	6p61_B Structure of a Glycosyltransferase from Leptospira borgpetersenii serovar Hardjo-bovis (strain JB197)	95.9315	98.06	49.72	98.94
Amethyst_Illumina_multi-sample_FINAL_267	Amethyst_Illumina_multi-sample_FINAL_267_relaxed_rank_001_alphafold2_ptm_model_4_seed_000	7k2t_B	0.222	247	190	2	8	253	3	248	1.53e-10	545	2.623	1	7k2t_B Mg2+/ATP-bound structure of the full-length WzmWzt O antigen ABC transporter in lipid nanodiscs	90.9941	92.94	51.44	98.44
Amethyst_Illumina_multi-sample_FINAL_268	Amethyst_Illumina_multi-sample_FINAL_268_relaxed_rank_001_alphafold2_ptm_model_3_seed_000	6amx_A	0.444	236	127	1	14	249	2	233	1.41e-28	965	3.24	1	6amx_A Crystal Structure of Nucelotide Binding Domain of O-antigen polysaccharide ABC-transporter	86.3249	93.38	40.31	98.56
Amethyst_Illumina_multi-sample_FINAL_269	Amethyst_Illumina_multi-sample_FINAL_269_relaxed_rank_001_alphafold2_ptm_model_5_seed_000	6p61_C	0.244	209	133	10	478	680	1	190	1.72e-12	443	2.652	1	6p61_C Structure of a Glycosyltransferase from Leptospira borgpetersenii serovar Hardjo-bovis (strain JB197)	86.4207	95.12	29.41	98.94
Amethyst_Illumina_multi-sample_FINAL_27_Amethyst_Borg_SRVP_65_4B_1_25m_complete_SR-VP_9_9_2021_65_4B_1_25m___14456___14710___1	Amethyst_Illumina_multi-sample_FINAL_27_Amethyst_Borg_SRVP_65_4B_1_25m_complete_SR-VP_9_9_2021_65_4B_1_25m___14456___14710___1_relaxed_rank_001_alphafold2_ptm_model_3_seed_000	4hwh_A	0.102	78	66	2	3	77	6	82	0.363	77	2.738	0.975	4hwh_A Crystal structure of ATBAG4	79.9318	83.31	47.22	89.44
Amethyst_Illumina_multi-sample_FINAL_270	Amethyst_Illumina_multi-sample_FINAL_270_relaxed_rank_001_alphafold2_ptm_model_5_seed_000	6lrr_Y	0.144	97	64	6	33	118	3	91	0.8482	31	9.891	0.098	6lrr_Y Cryo-EM structure of RuBisCO-Raf1 from Anabaena sp. PCC 7120	31.5982	28.415	18.86	82.5
Amethyst_Illumina_multi-sample_FINAL_271	Amethyst_Illumina_multi-sample_FINAL_271_relaxed_rank_001_alphafold2_ptm_model_3_seed_000	8agb_A	0.147	646	387	36	9	540	13	608	8.62e-10	350	10.77	1	8agb_A Structure of yeast oligosaccharylransferase complex with lipid-linked oligosaccharide bound	74.6824	80.62	32.84	97.62
Amethyst_Illumina_multi-sample_FINAL_272	Amethyst_Illumina_multi-sample_FINAL_272_relaxed_rank_001_alphafold2_ptm_model_3_seed_000	5mm0_A	0.214	373	244	17	10	364	6	347	1.24e-13	391	11.71	1	5mm0_A Dolichyl phosphate mannose synthase in complex with GDP-mannose and Mn2+ (donor complex)	90.2416	93.31	37.44	98.19
Amethyst_Illumina_multi-sample_FINAL_273	Amethyst_Illumina_multi-sample_FINAL_273_relaxed_rank_001_alphafold2_ptm_model_5_seed_000	3c4v_B	0.212	414	271	19	1	380	1	393	2.58e-25	851	3.27	1	3c4v_B Structure of the retaining glycosyltransferase MshA:The first step in mycothiol biosynthesis. Organism: Corynebacterium glutamicum : Complex with UDP and 1L-INS-1-P.	96.8956	98.19	54.66	98.94
Amethyst_Illumina_multi-sample_FINAL_274	Amethyst_Illumina_multi-sample_FINAL_274_relaxed_rank_001_alphafold2_ptm_model_4_seed_000	1orn_A	0.387	214	131	0	24	237	1	214	1.43e-17	788	2.176	1	1orn_A Structure of a Trapped Endonuclease III-DNA Covalent Intermediate: Estranged-Guanine Complex	91.8075	97.5	33	98.75
Amethyst_Illumina_multi-sample_FINAL_275	Amethyst_Illumina_multi-sample_FINAL_275_relaxed_rank_001_alphafold2_ptm_model_1_seed_000	3mkg_A	0.217	124	79	9	725	835	3	121	2.431e-05	198	2.851	1	3mkg_A Low pH as-isolated tomato chloroplast superoxide dismutase	74.4994	85.19	23.81	98.38
Amethyst_Illumina_multi-sample_FINAL_276_Amethyst_Borg_SRVP_65_4B_1_25m_complete_SR-VP_9_9_2021_65_4B_1_25m___196356___196520___1	Amethyst_Illumina_multi-sample_FINAL_276_Amethyst_Borg_SRVP_65_4B_1_25m_complete_SR-VP_9_9_2021_65_4B_1_25m___196356___196520___1_relaxed_rank_001_alphafold2_ptm_model_4_seed_000	7ae7_c	0.268	41	24	2	11	51	2	36	0.4234	66	3.667	0.887	7ae7_c Structure of Sedimentibacter hydroxybenzoicus vanillic acid decarboxylase (ShVdcCD) in open form, with truncated ShVdcD (V59X)	78.8015	81.19	46.5	91.94
Amethyst_Illumina_multi-sample_FINAL_277_Amethyst_Borg_SRVP_65_4B_1_25m_complete_SR-VP_9_9_2021_65_4B_1_25m___196570___197028___1	Amethyst_Illumina_multi-sample_FINAL_277_Amethyst_Borg_SRVP_65_4B_1_25m_complete_SR-VP_9_9_2021_65_4B_1_25m___196570___197028___1_relaxed_rank_001_alphafold2_ptm_model_1_seed_000	7klj_B	0.21	19	15	0	55	73	35	53	8.012	26	0.536	0.063	7klj_B Crystal structure of the WD-repeat domain of human KIF21A	37.8861	37.44	22.3	54.03
Amethyst_Illumina_multi-sample_FINAL_278_Amethyst_Borg_SRVP_65_4B_1_25m_complete_SR-VP_9_9_2021_65_4B_1_25m___197113___197313___1	Amethyst_Illumina_multi-sample_FINAL_278_Amethyst_Borg_SRVP_65_4B_1_25m_complete_SR-VP_9_9_2021_65_4B_1_25m___197113___197313___1_relaxed_rank_001_alphafold2_ptm_model_2_seed_000	4awg_C	0.121	41	34	2	24	63	119	158	1.752	45	2.186	0.326	4awg_C Influenza strain pH1N1 2009 polymerase subunit PA endonuclease in complex with diketo compound 3	53.1746	52.69	35.75	72.5
Amethyst_Illumina_multi-sample_FINAL_279	Amethyst_Illumina_multi-sample_FINAL_279_relaxed_rank_001_alphafold2_ptm_model_4_seed_000	4q8b_A	0.302	672	291	29	58	727	2	497	1.27e-54	1775	3.793	1	4q8b_A The crystal structure of CotA laccase complexed with sinapic acid	90.1576	96.5	24.11	98.81
Amethyst_Illumina_multi-sample_FINAL_28_Amethyst_Borg_SRVP_65_4B_1_25m_complete_SR-VP_9_9_2021_65_4B_1_25m___14751___14939___1	Amethyst_Illumina_multi-sample_FINAL_28_Amethyst_Borg_SRVP_65_4B_1_25m_complete_SR-VP_9_9_2021_65_4B_1_25m___14751___14939___1_relaxed_rank_001_alphafold2_ptm_model_4_seed_000	4v6i_BW	0.189	58	42	3	4	58	7	62	2.556	27	6.951	0.069	4v6i_BW Localization of the small subunit ribosomal proteins into a 6.1 A cryo-EM map of Saccharomyces cerevisiae translating 80S ribosome	45.8963	45.53	30.53	59.97
Amethyst_Illumina_multi-sample_FINAL_280	Amethyst_Illumina_multi-sample_FINAL_280_relaxed_rank_001_alphafold2_ptm_model_4_seed_000	7wdq_B	0.247	336	235	9	8	330	3	333	2.13e-26	963	2.805	1	7wdq_B DsyB in complex with SAM	94.0473	96.94	42.59	98.88
Amethyst_Illumina_multi-sample_FINAL_281	Amethyst_Illumina_multi-sample_FINAL_281_relaxed_rank_001_alphafold2_ptm_model_3_seed_000	7e9s_A	0.179	830	407	27	29	650	8	771	6.59e-26	1036	4.816	1	7e9s_A Archaeal oligosaccharyltransferase AglB from Archaeoglobus fulgidus in complex with an inhibitory peptide and a dolichol-phosphate	87.5213	94.75	28.41	98.75
Amethyst_Illumina_multi-sample_FINAL_282_Amethyst_Borg_SRVP_65_4B_1_25m_complete_SR-VP_9_9_2021_65_4B_1_25m___203567___203845___1	Amethyst_Illumina_multi-sample_FINAL_282_Amethyst_Borg_SRVP_65_4B_1_25m_complete_SR-VP_9_9_2021_65_4B_1_25m___203567___203845___1_relaxed_rank_001_alphafold2_ptm_model_4_seed_000	8f6e_B	0.072	83	74	1	4	86	110	189	7.498	23	9.801	0.045	8f6e_B Cryo-EM structure of a Zinc-loaded wild-type YiiP-Fab complex	91.2089	92.69	59.12	97.06
Amethyst_Illumina_multi-sample_FINAL_283	Amethyst_Illumina_multi-sample_FINAL_283_relaxed_rank_001_alphafold2_ptm_model_3_seed_000	3wu6_A	0.182	214	131	9	28	229	3	184	4.97e-10	395	3.408	1	3wu6_A Oxidized E.coli Lon Proteolytic domain	83.6636	92.69	21.86	98.75
Amethyst_Illumina_multi-sample_FINAL_284_Amethyst_Borg_SRVP_65_4B_1_25m_complete_SR-VP_9_9_2021_65_4B_1_25m___205782___206042___1	Amethyst_Illumina_multi-sample_FINAL_284_Amethyst_Borg_SRVP_65_4B_1_25m_complete_SR-VP_9_9_2021_65_4B_1_25m___205782___206042___1_relaxed_rank_001_alphafold2_ptm_model_4_seed_000	3n1e_A	0.134	82	64	3	3	79	20	99	4.31	45	3.754	0.326	3n1e_A Vps54 C-terminal domain	90.7092	94.88	54.31	97.88
Amethyst_Illumina_multi-sample_FINAL_285	Amethyst_Illumina_multi-sample_FINAL_285_relaxed_rank_001_alphafold2_ptm_model_3_seed_000	4ad0_D	0.197	345	202	18	70	378	6	311	4.27e-15	411	3.739	1	4ad0_D Structure of the GH99 endo-alpha-mannosidase from Bacteriodes thetaiotaomicron in complex with BIS-TRIS-Propane	83.7044	96.06	22.94	98.94
Amethyst_Illumina_multi-sample_FINAL_286	Amethyst_Illumina_multi-sample_FINAL_286_relaxed_rank_001_alphafold2_ptm_model_3_seed_000	3b4r_A	0.243	201	127	10	38	218	22	217	0.0002755	188	3.3	1	3b4r_A Site-2 Protease from Methanocaldococcus jannaschii	79.3431	89.25	34.03	98.38
Amethyst_Illumina_multi-sample_FINAL_287	Amethyst_Illumina_multi-sample_FINAL_287_relaxed_rank_001_alphafold2_ptm_model_3_seed_000	4m00_A	0.191	188	108	12	104	260	326	500	2.94e-07	155	8.247	1	4m00_A Crystal structure of the ligand binding region of staphylococcal adhesion SraP	68.2334	71.19	26.41	98.56
Amethyst_Illumina_multi-sample_FINAL_288_Amethyst_Borg_SRVP_65_4B_1_25m_complete_SR-VP_9_9_2021_65_4B_1_25m___210361___210897___1	Amethyst_Illumina_multi-sample_FINAL_288_Amethyst_Borg_SRVP_65_4B_1_25m_complete_SR-VP_9_9_2021_65_4B_1_25m___210361___210897___1_relaxed_rank_001_alphafold2_ptm_model_2_seed_000	7s9z_A	0.15	73	47	6	116	175	233	303	0.1917	64	4.468	0.855	7s9z_A Helicobacter Hepaticus CcsBA Closed Conformation	69.2495	60.97	33.97	97.38
Amethyst_Illumina_multi-sample_FINAL_289_Amethyst_Borg_SRVP_65_4B_1_25m_complete_SR-VP_9_9_2021_65_4B_1_25m___210946___211530___1	Amethyst_Illumina_multi-sample_FINAL_289_Amethyst_Borg_SRVP_65_4B_1_25m_complete_SR-VP_9_9_2021_65_4B_1_25m___210946___211530___1_relaxed_rank_001_alphafold2_ptm_model_5_seed_000	5nhk_C	0.242	70	50	3	117	186	10	76	0.008872	100	3.414	1	5nhk_C Structure of Ferric uptake regulator from francisella tularensis with Iron	54.8471	50.69	23.48	88.06
Amethyst_Illumina_multi-sample_FINAL_29_Amethyst_Borg_SRVP_65_4B_1_25m_complete_SR-VP_9_9_2021_65_4B_1_25m___15240___15443___1	Amethyst_Illumina_multi-sample_FINAL_29_Amethyst_Borg_SRVP_65_4B_1_25m_complete_SR-VP_9_9_2021_65_4B_1_25m___15240___15443___1_relaxed_rank_001_alphafold2_ptm_model_4_seed_000	4drb_G	0.103	58	52	0	7	64	2	59	1.129	58	2.605	0.72	4drb_G The crystal structure of FANCM bound MHF complex	79.1168	80.19	55.22	87.5
Amethyst_Illumina_multi-sample_FINAL_290_Amethyst_Borg_SRVP_65_4B_1_25m_complete_SR-VP_9_9_2021_65_4B_1_25m___211564___212121___1	Amethyst_Illumina_multi-sample_FINAL_290_Amethyst_Borg_SRVP_65_4B_1_25m_complete_SR-VP_9_9_2021_65_4B_1_25m___211564___212121___1_relaxed_rank_001_alphafold2_ptm_model_2_seed_000	6tbm_H	0.083	96	78	3	5	94	30	121	9.273	16	16.29	0.014	6tbm_H Structure of SAGA bound to TBP, including Spt8 and DUB	49.9284	47.5	27.52	89.94
Amethyst_Illumina_multi-sample_FINAL_291_Amethyst_Borg_SRVP_65_4B_1_25m_complete_SR-VP_9_9_2021_65_4B_1_25m___212288___212611___1	Amethyst_Illumina_multi-sample_FINAL_291_Amethyst_Borg_SRVP_65_4B_1_25m_complete_SR-VP_9_9_2021_65_4B_1_25m___212288___212611___1_relaxed_rank_001_alphafold2_ptm_model_1_seed_000	2l16_A	0.444	45	25	0	2	46	5	49	0.158	89	1.808	0.996	2l16_A Solution structure of Bacillus subtilits TatAd protein in DPC micelles	83.2327	85.75	49.03	98
Amethyst_Illumina_multi-sample_FINAL_292_Amethyst_Borg_SRVP_65_4B_1_25m_complete_SR-VP_9_9_2021_65_4B_1_25m___212674___213141___1	Amethyst_Illumina_multi-sample_FINAL_292_Amethyst_Borg_SRVP_65_4B_1_25m_complete_SR-VP_9_9_2021_65_4B_1_25m___212674___213141___1_relaxed_rank_001_alphafold2_ptm_model_4_seed_000	1enk_A	0.156	141	87	9	1	120	3	132	2.192	42	6.936	0.254	1enk_A CRYSTAL STRUCTURE OF A PYRIMIDINE DIMER SPECIFIC EXCISION REPAIR ENZYME FROM BACTERIOPHAGE T4: REFINEMENT AT 1.45 ANGSTROMS AND X-RAY ANALYSIS OF THE THREE ACTIVE SITE MUTANTS	90.4779	97.06	29.17	98.81
Amethyst_Illumina_multi-sample_FINAL_293	Amethyst_Illumina_multi-sample_FINAL_293_relaxed_rank_001_alphafold2_ptm_model_1_seed_000	2dxn_A	0.185	270	171	15	35	270	1	255	8.44e-12	327	3.91	1	2dxn_A Glycerophosphodiesterase from Enterobacter aerogenes	85.0685	94.47	26.28	98.69
Amethyst_Illumina_multi-sample_FINAL_294	Amethyst_Illumina_multi-sample_FINAL_294_relaxed_rank_001_alphafold2_ptm_model_3_seed_000	2ffz_A	0.156	274	155	16	56	296	14	244	0.0007452	148	5.387	1	2ffz_A Structural Studies Examining the Substrate Specificity Profiles of PC-PLCBc Protein Variants	86.0979	92.75	32.19	98.69
Amethyst_Illumina_multi-sample_FINAL_295	Amethyst_Illumina_multi-sample_FINAL_295_relaxed_rank_001_alphafold2_ptm_model_3_seed_000	1jc7_A	0.135	170	96	11	64	224	1	128	0.0003852	136	5.491	1	1jc7_A The Laminin-Binding Domain of Agrin is Structurally Related to N-TIMP-1	79.8717	95.31	25.06	98.75
Amethyst_Illumina_multi-sample_FINAL_296	Amethyst_Illumina_multi-sample_FINAL_296_relaxed_rank_001_alphafold2_ptm_model_1_seed_000	2xon_A	0.137	167	103	11	210	366	9	144	5.47e-06	196	3.555	1	2xon_A Structure of TmCBM61 in complex with beta-1,4-galactotriose at 1.4 A resolution	82.075	90.5	22.47	98.25
Amethyst_Illumina_multi-sample_FINAL_297	Amethyst_Illumina_multi-sample_FINAL_297_relaxed_rank_001_alphafold2_ptm_model_2_seed_000	4bei_E	0.12	248	176	14	154	374	1	233	2.1e-10	220	24.33	1	4bei_E V. cholera biofilm scaffolding protein RbmA in complex with 18-crown- 6	56.0305	44.88	21.42	98.5
Amethyst_Illumina_multi-sample_FINAL_299	Amethyst_Illumina_multi-sample_FINAL_299_relaxed_rank_001_alphafold2_ptm_model_3_seed_000	1y7y_B	0.206	58	44	1	150	207	7	62	0.1231	91	2.312	0.997	1y7y_B High-resolution crystal structure of the restriction-modification controller protein C.AhdI from Aeromonas hydrophila	65.9088	67.19	26.5	98
Amethyst_Illumina_multi-sample_FINAL_3_Amethyst_Borg_SRVP_65_4B_1_25m_complete_SR-VP_9_9_2021_65_4B_1_25m___686___1141___1	Amethyst_Illumina_multi-sample_FINAL_3_Amethyst_Borg_SRVP_65_4B_1_25m_complete_SR-VP_9_9_2021_65_4B_1_25m___686___1141___1_relaxed_rank_001_alphafold2_ptm_model_3_seed_000	1fp1_D	0.166	96	66	3	28	121	19	102	0.03741	66	7.555	0.887	1fp1_D CRYSTAL STRUCTURE ANALYSIS OF CHALCONE O-METHYLTRANSFERASE	73.4198	84.75	33.53	92.81
Amethyst_Illumina_multi-sample_FINAL_30_Amethyst_Borg_SRVP_65_4B_1_25m_complete_SR-VP_9_9_2021_65_4B_1_25m___15474___15788___1	Amethyst_Illumina_multi-sample_FINAL_30_Amethyst_Borg_SRVP_65_4B_1_25m_complete_SR-VP_9_9_2021_65_4B_1_25m___15474___15788___1_relaxed_rank_001_alphafold2_ptm_model_4_seed_000	4a5u_B	0.232	43	33	0	7	49	26	68	7.484	25	3.918	0.057	4a5u_B Turnip yellow mosaic virus proteinase and Escherichia coli 30S ribosomal S15	59.0547	60	44.44	70.38
Amethyst_Illumina_multi-sample_FINAL_300_Amethyst_Borg_SRVP_65_4B_1_25m_complete_SR-VP_9_9_2021_65_4B_1_25m___223852___224019___1	Amethyst_Illumina_multi-sample_FINAL_300_Amethyst_Borg_SRVP_65_4B_1_25m_complete_SR-VP_9_9_2021_65_4B_1_25m___223852___224019___1_relaxed_rank_001_alphafold2_ptm_model_5_seed_000	5yfd_A	0.25	20	15	0	11	30	573	592	6.032	45	0.621	0.326	5yfd_A Crystal structure of a new DPP III family member	75.0676	75.81	49.94	91.12
Amethyst_Illumina_multi-sample_FINAL_301	Amethyst_Illumina_multi-sample_FINAL_301_relaxed_rank_001_alphafold2_ptm_model_5_seed_000	4xrp_F	0.248	450	279	14	3	423	2	421	9.99e-31	1010	3.491	1	4xrp_F Structure of the Pnkp1/Rnl/Hen1 RNA repair complex	91.5173	95	46.53	98.75
Amethyst_Illumina_multi-sample_FINAL_302	Amethyst_Illumina_multi-sample_FINAL_302_relaxed_rank_001_alphafold2_ptm_model_4_seed_000	4xru_B	0.304	411	259	10	457	857	1	394	1.66e-31	1152	2.635	1	4xru_B Structure of Pnkp1/Rnl/Hen1 complex	91.3872	92.81	51.88	98.56
Amethyst_Illumina_multi-sample_FINAL_303_Amethyst_Borg_SRVP_65_4B_1_25m_complete_SR-VP_9_9_2021_65_4B_1_25m___227851___228039___1	Amethyst_Illumina_multi-sample_FINAL_303_Amethyst_Borg_SRVP_65_4B_1_25m_complete_SR-VP_9_9_2021_65_4B_1_25m___227851___228039___1_relaxed_rank_001_alphafold2_ptm_model_3_seed_000	3fcg_B	0.134	67	46	4	1	62	9	68	2.561	32	4.786	0.106	3fcg_B Crystal Structure Analysis of the Middle Domain of the Caf1A Usher	49.1603	49.41	38.44	56.78
Amethyst_Illumina_multi-sample_FINAL_304_Amethyst_Borg_SRVP_65_4B_1_25m_complete_SR-VP_9_9_2021_65_4B_1_25m___228049___228582___1	Amethyst_Illumina_multi-sample_FINAL_304_Amethyst_Borg_SRVP_65_4B_1_25m_complete_SR-VP_9_9_2021_65_4B_1_25m___228049___228582___1_relaxed_rank_001_alphafold2_ptm_model_3_seed_000	3v6k_J	0.095	84	44	3	91	173	274	326	0.7531	39	5.721	0.196	3v6k_J Replication of N2,3-Ethenoguanine by DNA Polymerases	45.6971	45.56	26.38	67.44
Amethyst_Illumina_multi-sample_FINAL_305_Amethyst_Borg_SRVP_65_4B_1_25m_complete_SR-VP_9_9_2021_65_4B_1_25m___228919___229500___1	Amethyst_Illumina_multi-sample_FINAL_305_Amethyst_Borg_SRVP_65_4B_1_25m_complete_SR-VP_9_9_2021_65_4B_1_25m___228919___229500___1_relaxed_rank_001_alphafold2_ptm_model_5_seed_000	6isg_A	0.136	213	116	9	3	163	126	322	5.478e-05	146	5.427	1	6isg_A Structure of 9N-I DNA polymerase incorporation with dG in the active site	95.0132	97.31	41.97	98.88
Amethyst_Illumina_multi-sample_FINAL_306	Amethyst_Illumina_multi-sample_FINAL_306_relaxed_rank_001_alphafold2_ptm_model_4_seed_000	6r0j_A	0.111	171	120	11	286	430	1	165	0.002078	73	12.34	0.956	6r0j_A The N-terminal domain of rhomboid protease YqgP	70.0509	71.88	25.8	95.31
Amethyst_Illumina_multi-sample_FINAL_307_Amethyst_Borg_SRVP_65_4B_1_25m_complete_SR-VP_9_9_2021_65_4B_1_25m___231020___231256___1	Amethyst_Illumina_multi-sample_FINAL_307_Amethyst_Borg_SRVP_65_4B_1_25m_complete_SR-VP_9_9_2021_65_4B_1_25m___231020___231256___1_relaxed_rank_001_alphafold2_ptm_model_3_seed_000	6bm8_A	0.157	76	61	2	1	75	569	642	1.432	23	32.2	0.045	6bm8_A Crystal structure of glycoprotein B from Herpes Simplex Virus type I	57.8426	59.75	39.31	78
Amethyst_Illumina_multi-sample_FINAL_308_Amethyst_Borg_SRVP_65_4B_1_25m_complete_SR-VP_9_9_2021_65_4B_1_25m___231507___231650___1	Amethyst_Illumina_multi-sample_FINAL_308_Amethyst_Borg_SRVP_65_4B_1_25m_complete_SR-VP_9_9_2021_65_4B_1_25m___231507___231650___1_relaxed_rank_001_alphafold2_ptm_model_3_seed_000	4ywl_A	0.215	51	27	3	6	44	133	182	0.1725	74	4.015	0.961	4ywl_A Pyrococcus furiosus MCM N-terminal domain F179A point mutant pentameric ring	86.2322	90.69	58.41	95.94
Amethyst_Illumina_multi-sample_FINAL_309_Amethyst_Borg_SRVP_65_4B_1_25m_complete_SR-VP_9_9_2021_65_4B_1_25m___231650___231985___1	Amethyst_Illumina_multi-sample_FINAL_309_Amethyst_Borg_SRVP_65_4B_1_25m_complete_SR-VP_9_9_2021_65_4B_1_25m___231650___231985___1_relaxed_rank_001_alphafold2_ptm_model_3_seed_000	1ais_B	0.276	94	66	1	18	111	101	192	4.293e-05	251	1.946	1	1ais_B TATA-BINDING PROTEIN/TRANSCRIPTION FACTOR (II)B/TATA-BOX COMPLEX FROM PYROCOCCUS WOESEI	90.4633	94.56	61.06	98.25
Amethyst_Illumina_multi-sample_FINAL_31	Amethyst_Illumina_multi-sample_FINAL_31_relaxed_rank_001_alphafold2_ptm_model_5_seed_000	2hvr_A	0.211	246	162	12	12	239	5	236	8.64e-12	297	7.32	1	2hvr_A Structure of T4 RNA Ligase 2 with Nicked 5'-Adenylated nucleic acid duplex containing a 3'-deoxyribonucleotide at the nick	92.5097	95.62	40.81	98.75
Amethyst_Illumina_multi-sample_FINAL_310_Amethyst_Borg_SRVP_65_4B_1_25m_complete_SR-VP_9_9_2021_65_4B_1_25m___232001___232330___1	Amethyst_Illumina_multi-sample_FINAL_310_Amethyst_Borg_SRVP_65_4B_1_25m_complete_SR-VP_9_9_2021_65_4B_1_25m___232001___232330___1_relaxed_rank_001_alphafold2_ptm_model_4_seed_000	6tjv_E	0.166	102	79	2	1	98	1	100	0.5448	46	7.864	0.353	6tjv_E Structure of the NDH-1MS complex from Thermosynechococcus elongatus	55.2258	56.38	38.16	69.56
Amethyst_Illumina_multi-sample_FINAL_311_Amethyst_Borg_SRVP_65_4B_1_25m_complete_SR-VP_9_9_2021_65_4B_1_25m___232353___232817___1	Amethyst_Illumina_multi-sample_FINAL_311_Amethyst_Borg_SRVP_65_4B_1_25m_complete_SR-VP_9_9_2021_65_4B_1_25m___232353___232817___1_relaxed_rank_001_alphafold2_ptm_model_1_seed_000	4gyz_H	0.192	83	56	5	18	96	75	150	0.02173	66	9.233	0.887	4gyz_H Mus Musculus Tdp2 Bound to dAMP and Mg2+	36.4375	37.12	20.92	57.5
Amethyst_Illumina_multi-sample_FINAL_312	Amethyst_Illumina_multi-sample_FINAL_312_relaxed_rank_001_alphafold2_ptm_model_3_seed_000	5anp_B	0.258	151	95	4	24	174	3	136	1.2e-09	313	3.163	1	5anp_B CRYSTAL STRUCTURE OF THE BA41 PROTEIN FROM BIZIONIA ARGENTINENSIS	75.6555	89.44	30.19	97.88
Amethyst_Illumina_multi-sample_FINAL_313_Amethyst_Borg_SRVP_65_4B_1_25m_complete_SR-VP_9_9_2021_65_4B_1_25m___233963___234256___1	Amethyst_Illumina_multi-sample_FINAL_313_Amethyst_Borg_SRVP_65_4B_1_25m_complete_SR-VP_9_9_2021_65_4B_1_25m___233963___234256___1_relaxed_rank_001_alphafold2_ptm_model_3_seed_000	1set_B	0.189	58	47	0	2	59	40	97	0.7194	80	1.615	0.984	1set_B CRYSTAL STRUCTURES AT 2.5 ANGSTROMS RESOLUTION OF SERYL-TRNA SYNTHETASE COMPLEXED WITH TWO DIFFERENT ANALOGUES OF SERYL-ADENYLATE	75.4048	88.62	34.62	97.62
Amethyst_Illumina_multi-sample_FINAL_314	Amethyst_Illumina_multi-sample_FINAL_314_relaxed_rank_001_alphafold2_ptm_model_5_seed_000	6sxj_A	0.126	268	146	16	1	199	1	249	0.0001348	138	7.665	1	6sxj_A Crystal structure of spectinomycin adenyltransferase AAD(9) from Enterococcus faecialis	91.3277	92.62	64.88	98.44
Amethyst_Illumina_multi-sample_FINAL_315_Amethyst_Borg_SRVP_65_4B_1_25m_complete_SR-VP_9_9_2021_65_4B_1_25m___234960___235190___1	Amethyst_Illumina_multi-sample_FINAL_315_Amethyst_Borg_SRVP_65_4B_1_25m_complete_SR-VP_9_9_2021_65_4B_1_25m___234960___235190___1_relaxed_rank_001_alphafold2_ptm_model_3_seed_000	7lw9_A	0.277	18	13	0	59	76	197	214	3.965	34	0.508	0.126	7lw9_A Human Exonuclease 5 crystal structure in complex with ssDNA, Sm, and Na	50.5567	52.59	27.41	67.06
Amethyst_Illumina_multi-sample_FINAL_316_Amethyst_Borg_SRVP_65_4B_1_25m_complete_SR-VP_9_9_2021_65_4B_1_25m___235251___235568___1	Amethyst_Illumina_multi-sample_FINAL_316_Amethyst_Borg_SRVP_65_4B_1_25m_complete_SR-VP_9_9_2021_65_4B_1_25m___235251___235568___1_relaxed_rank_001_alphafold2_ptm_model_4_seed_000	5j0n_I	0.236	38	25	1	57	94	2	35	2.075	41	3.502	0.233	5j0n_I Lambda excision HJ intermediate	87.9747	97.38	37	98.62
Amethyst_Illumina_multi-sample_FINAL_317_Amethyst_Borg_SRVP_65_4B_1_25m_complete_SR-VP_9_9_2021_65_4B_1_25m___235635___236210___1	Amethyst_Illumina_multi-sample_FINAL_317_Amethyst_Borg_SRVP_65_4B_1_25m_complete_SR-VP_9_9_2021_65_4B_1_25m___235635___236210___1_relaxed_rank_001_alphafold2_ptm_model_4_seed_000	2etd_A	0.445	148	60	10	31	178	2	127	5.16e-07	325	1.713	1	2etd_A Crystal structure of a lema protein (tm0961) from thermotoga maritima msb8 at 2.28 A resolution	91.6163	95.38	41.84	98.38
Amethyst_Illumina_multi-sample_FINAL_318_Amethyst_Borg_SRVP_65_4B_1_25m_complete_SR-VP_9_9_2021_65_4B_1_25m___236248___236841___1	Amethyst_Illumina_multi-sample_FINAL_318_Amethyst_Borg_SRVP_65_4B_1_25m_complete_SR-VP_9_9_2021_65_4B_1_25m___236248___236841___1_relaxed_rank_001_alphafold2_ptm_model_5_seed_000	5jpm_B	0.1	119	92	4	34	152	153	256	1.509e-05	202	3.16	1	5jpm_B Structure of the complex of human complement C4 with MASP-2 rebuilt using iMDFF	80.5898	91.94	36.47	98.12
Amethyst_Illumina_multi-sample_FINAL_319_Amethyst_Borg_SRVP_65_4B_1_25m_complete_SR-VP_9_9_2021_65_4B_1_25m___236838___237467___1	Amethyst_Illumina_multi-sample_FINAL_319_Amethyst_Borg_SRVP_65_4B_1_25m_complete_SR-VP_9_9_2021_65_4B_1_25m___236838___237467___1_relaxed_rank_001_alphafold2_ptm_model_5_seed_000	1bxv_A	0.191	115	66	4	28	140	2	91	2.337e-05	186	4.214	1	1bxv_A REDUCED PLASTOCYANIN FROM SYNECHOCOCCUS SP.	75.7606	94.75	27.81	98.88
Amethyst_Illumina_multi-sample_FINAL_32_Amethyst_Borg_SRVP_65_4B_1_25m_complete_SR-VP_9_9_2021_65_4B_1_25m___16579___17073___1	Amethyst_Illumina_multi-sample_FINAL_32_Amethyst_Borg_SRVP_65_4B_1_25m_complete_SR-VP_9_9_2021_65_4B_1_25m___16579___17073___1_relaxed_rank_001_alphafold2_ptm_model_3_seed_000	6vtw_A	0.128	39	25	1	20	58	2	31	0.9861	53	1.604	0.569	6vtw_A De novo protein design enables the precise induction of RSV-neutralizing antibodies	84.0003	90	43.09	97.81
Amethyst_Illumina_multi-sample_FINAL_320	Amethyst_Illumina_multi-sample_FINAL_320_relaxed_rank_001_alphafold2_ptm_model_4_seed_000	5mkd_D	0.078	141	93	10	30	160	5	118	0.001632	86	6.065	0.993	5mkd_D Crystal structure of Bacillus subtilis Ywea	79.7647	86.44	32.5	96.38
Amethyst_Illumina_multi-sample_FINAL_321	Amethyst_Illumina_multi-sample_FINAL_321_relaxed_rank_001_alphafold2_ptm_model_3_seed_000	4b45_A	0.126	340	181	18	6	332	4	240	4.909e-05	153	9.711	1	4b45_A CetZ2 from Haloferax volcanii - GTPgS bound protofilament	89.5952	91.94	43.31	98.44
Amethyst_Illumina_multi-sample_FINAL_322	Amethyst_Illumina_multi-sample_FINAL_322_relaxed_rank_001_alphafold2_ptm_model_4_seed_000	2e87_A	0.154	304	164	19	108	403	95	313	5.02e-06	125	18.34	1	2e87_A Crystal structure of hypothetical GTP-binding protein PH1320 from Pyrococcus horikoshii OT3, in complex with GDP	82.6487	86.19	39.03	96.38
Amethyst_Illumina_multi-sample_FINAL_323	Amethyst_Illumina_multi-sample_FINAL_323_relaxed_rank_001_alphafold2_ptm_model_4_seed_000	2y22_D	0.166	36	30	0	39	74	20	55	1.754	43	3.36	0.277	2y22_D Human AlphaB-crystallin Domain (residues 67-157)	78.2387	82.88	31.27	98.25
Amethyst_Illumina_multi-sample_FINAL_324	Amethyst_Illumina_multi-sample_FINAL_324_relaxed_rank_001_alphafold2_ptm_model_4_seed_000	8exa_A	0.207	463	218	13	20	476	3	322	3.73e-17	611	3.887	1	8exa_A ISDra2 TnpB in complex with reRNA and cognate DNA, conformation 1 (RuvC domain resolved)	80.0785	89.56	29.31	97.88
Amethyst_Illumina_multi-sample_FINAL_325	Amethyst_Illumina_multi-sample_FINAL_325_relaxed_rank_001_alphafold2_ptm_model_5_seed_000	1bxv_A	0.184	103	67	4	40	138	2	91	9.624e-05	153	3.562	1	1bxv_A REDUCED PLASTOCYANIN FROM SYNECHOCOCCUS SP.	71.6798	77	22.61	98.81
Amethyst_Illumina_multi-sample_FINAL_326_Amethyst_Borg_SRVP_65_4B_1_25m_complete_SR-VP_9_9_2021_65_4B_1_25m___247200___247634___1	Amethyst_Illumina_multi-sample_FINAL_326_Amethyst_Borg_SRVP_65_4B_1_25m_complete_SR-VP_9_9_2021_65_4B_1_25m___247200___247634___1_relaxed_rank_001_alphafold2_ptm_model_4_seed_000	5qpd_A	0.142	168	97	9	2	143	1	147	6.489	26	9.905	0.063	5qpd_A PanDDA analysis group deposition -- Crystal Structure of T. cruzi FPPS in complex with FMOPL000293a	91.9404	94.81	53.84	98.44
Amethyst_Illumina_multi-sample_FINAL_327	Amethyst_Illumina_multi-sample_FINAL_327_relaxed_rank_001_alphafold2_ptm_model_3_seed_000	7p6f_DDD	0.157	57	45	1	9	62	16	72	0.03709	121	1.367	1	7p6f_DDD 1.93 A resolution X-ray crystal structure of the transcriptional regulator SrnR from Streptomyces griseus	70.8181	79.19	26.39	93.88
Amethyst_Illumina_multi-sample_FINAL_329_Amethyst_Borg_SRVP_65_4B_1_25m_complete_SR-VP_9_9_2021_65_4B_1_25m___250251___250799___1	Amethyst_Illumina_multi-sample_FINAL_329_Amethyst_Borg_SRVP_65_4B_1_25m_complete_SR-VP_9_9_2021_65_4B_1_25m___250251___250799___1_relaxed_rank_001_alphafold2_ptm_model_1_seed_000	2ztt_C	0.166	54	44	1	49	101	7	60	5.922	26	12.31	0.063	2ztt_C Crystal Structure of RNA polymerase PB1-PB2 subunits from Influenza A Virus	35.5797	34.59	23.41	54.41
Amethyst_Illumina_multi-sample_FINAL_33_Amethyst_Borg_SRVP_65_4B_1_25m_complete_SR-VP_9_9_2021_65_4B_1_25m___17119___17529___1	Amethyst_Illumina_multi-sample_FINAL_33_Amethyst_Borg_SRVP_65_4B_1_25m_complete_SR-VP_9_9_2021_65_4B_1_25m___17119___17529___1_relaxed_rank_001_alphafold2_ptm_model_1_seed_000	4xba_A	0.14	50	40	1	79	125	147	196	8.284	19	10.77	0.024	4xba_A Hnt3	51.1615	43.19	31.11	89.38
Amethyst_Illumina_multi-sample_FINAL_330_Amethyst_Borg_SRVP_65_4B_1_25m_complete_SR-VP_9_9_2021_65_4B_1_25m___251018___251596___1	Amethyst_Illumina_multi-sample_FINAL_330_Amethyst_Borg_SRVP_65_4B_1_25m_complete_SR-VP_9_9_2021_65_4B_1_25m___251018___251596___1_relaxed_rank_001_alphafold2_ptm_model_3_seed_000	4udd_A	0.108	83	66	3	91	171	162	238	4.897	24	12.44	0.051	4udd_A GR in complex with desisobutyrylciclesonide	52.5833	50.12	25.92	85.88
Amethyst_Illumina_multi-sample_FINAL_331_Amethyst_Borg_SRVP_65_4B_1_25m_complete_SR-VP_9_9_2021_65_4B_1_25m___251701___251958___1	Amethyst_Illumina_multi-sample_FINAL_331_Amethyst_Borg_SRVP_65_4B_1_25m_complete_SR-VP_9_9_2021_65_4B_1_25m___251701___251958___1_relaxed_rank_001_alphafold2_ptm_model_3_seed_000	2x3m_A	0.16	50	42	0	34	83	81	130	5.273	36	7.371	0.15	2x3m_A Crystal Structure of Hypothetical Protein ORF239 from Pyrobaculum Spherical Virus	65.9234	65.62	41.53	84.31
Amethyst_Illumina_multi-sample_FINAL_332_Amethyst_Borg_SRVP_65_4B_1_25m_complete_SR-VP_9_9_2021_65_4B_1_25m___252129___252509___1	Amethyst_Illumina_multi-sample_FINAL_332_Amethyst_Borg_SRVP_65_4B_1_25m_complete_SR-VP_9_9_2021_65_4B_1_25m___252129___252509___1_relaxed_rank_001_alphafold2_ptm_model_2_seed_000	1nex_D	0.12	75	42	5	30	103	198	249	0.3271	28	9.801	0.076	1nex_D Crystal Structure of ScSkp1-ScCdc4-CPD peptide complex	93.5268	96.06	44.56	98.62
Amethyst_Illumina_multi-sample_FINAL_333	Amethyst_Illumina_multi-sample_FINAL_333_relaxed_rank_001_alphafold2_ptm_model_3_seed_000	4fvf_A	0.165	103	78	2	368	469	18	113	4.21e-05	193	2.153	1	4fvf_A SPFH domain of mouse stomatin (Crystal form 1)	82.354	90.25	22.16	97.06
Amethyst_Illumina_multi-sample_FINAL_335_Amethyst_Borg_SRVP_65_4B_1_25m_complete_SR-VP_9_9_2021_65_4B_1_25m___255606___256187___1	Amethyst_Illumina_multi-sample_FINAL_335_Amethyst_Borg_SRVP_65_4B_1_25m_complete_SR-VP_9_9_2021_65_4B_1_25m___255606___256187___1_relaxed_rank_001_alphafold2_ptm_model_2_seed_000	4ofw_A	0.473	188	98	1	2	188	194	381	2.12e-26	984	0.716	1	4ofw_A Crystal Structure of Arabidopsis thaliana DJ-1d	97.5625	98.56	62.72	98.94
Amethyst_Illumina_multi-sample_FINAL_336_Amethyst_Borg_SRVP_65_4B_1_25m_complete_SR-VP_9_9_2021_65_4B_1_25m___256295___256474___1	Amethyst_Illumina_multi-sample_FINAL_336_Amethyst_Borg_SRVP_65_4B_1_25m_complete_SR-VP_9_9_2021_65_4B_1_25m___256295___256474___1_relaxed_rank_001_alphafold2_ptm_model_3_seed_000	5hev_B	0.21	38	29	1	17	54	151	187	1.674	55	1.996	0.632	5hev_B Crystal Structure of the beryllofluoride-activated LiaR from Enterococcus faecium	73.7552	82.69	38.09	90.25
Amethyst_Illumina_multi-sample_FINAL_337_Amethyst_Borg_SRVP_65_4B_1_25m_complete_SR-VP_9_9_2021_65_4B_1_25m___256699___256947___1	Amethyst_Illumina_multi-sample_FINAL_337_Amethyst_Borg_SRVP_65_4B_1_25m_complete_SR-VP_9_9_2021_65_4B_1_25m___256699___256947___1_relaxed_rank_001_alphafold2_ptm_model_4_seed_000	1tlv_A	0.243	41	30	1	2	41	63	103	2.798	50	4.645	0.473	1tlv_A Structure of the native and inactive LicT PRD from B. subtilis	91.5163	95.88	50.62	98.12
Amethyst_Illumina_multi-sample_FINAL_338_Amethyst_Borg_SRVP_65_4B_1_25m_complete_SR-VP_9_9_2021_65_4B_1_25m___257128___257664___1	Amethyst_Illumina_multi-sample_FINAL_338_Amethyst_Borg_SRVP_65_4B_1_25m_complete_SR-VP_9_9_2021_65_4B_1_25m___257128___257664___1_relaxed_rank_001_alphafold2_ptm_model_2_seed_000	6tid_AAA	0.109	128	99	8	62	176	2	127	0.002327	100	7.008	1	6tid_AAA Structure of the N terminal domain of Bc2L-C lectin (1-131) in complex with H-type 1 antigen	70.5132	75.25	25.97	90.81
Amethyst_Illumina_multi-sample_FINAL_339_Amethyst_Borg_SRVP_65_4B_1_25m_complete_SR-VP_9_9_2021_65_4B_1_25m___257686___258036___1	Amethyst_Illumina_multi-sample_FINAL_339_Amethyst_Borg_SRVP_65_4B_1_25m_complete_SR-VP_9_9_2021_65_4B_1_25m___257686___258036___1_relaxed_rank_001_alphafold2_ptm_model_3_seed_000	8hfr_KM	0.175	57	43	3	57	112	85	138	0.4187	56	3.726	0.663	8hfr_KM NPC-trapped pre-60S particle	80.4495	84.5	42	94
Amethyst_Illumina_multi-sample_FINAL_34_Amethyst_Borg_SRVP_65_4B_1_25m_complete_SR-VP_9_9_2021_65_4B_1_25m___17595___18041___1	Amethyst_Illumina_multi-sample_FINAL_34_Amethyst_Borg_SRVP_65_4B_1_25m_complete_SR-VP_9_9_2021_65_4B_1_25m___17595___18041___1_relaxed_rank_001_alphafold2_ptm_model_5_seed_000	7yny_G	0.062	96	62	6	57	148	3	74	0.02517	102	2.864	1	7yny_G Crystal structure of baculovirus LEF-3 from Helicoverpa armigera nucleopolyhedrovirus	73.4815	78.81	39.88	96.06
Amethyst_Illumina_multi-sample_FINAL_340	Amethyst_Illumina_multi-sample_FINAL_340_relaxed_rank_001_alphafold2_ptm_model_3_seed_000	2ost_C	0.098	142	110	7	238	374	1	129	0.01068	76	7.358	0.971	2ost_C The structure of a bacterial homing endonuclease : I-Ssp6803I	85.7747	88.94	45.94	96.69
Amethyst_Illumina_multi-sample_FINAL_341	Amethyst_Illumina_multi-sample_FINAL_341_relaxed_rank_001_alphafold2_ptm_model_3_seed_000	6ysq_D	0.151	119	80	8	77	192	79	179	0.0002667	151	2.696	1	6ysq_D The hC4Nb8 complement inhibitory nanobody in complex with C4b	72.5601	86.06	22.7	98.31
Amethyst_Illumina_multi-sample_FINAL_342	Amethyst_Illumina_multi-sample_FINAL_342_relaxed_rank_001_alphafold2_ptm_model_4_seed_000	2qki_B	0.127	118	86	6	60	175	77	179	0.001033	135	3.303	1	2qki_B Human C3c in complex with the inhibitor compstatin	64.2594	66.81	21.81	97.31
Amethyst_Illumina_multi-sample_FINAL_343_Amethyst_Borg_SRVP_65_4B_1_25m_complete_SR-VP_9_9_2021_65_4B_1_25m___260838___260996___1	Amethyst_Illumina_multi-sample_FINAL_343_Amethyst_Borg_SRVP_65_4B_1_25m_complete_SR-VP_9_9_2021_65_4B_1_25m___260838___260996___1_relaxed_rank_001_alphafold2_ptm_model_5_seed_000	2k2d_A	0.263	38	26	1	17	52	2	39	0.0531	99	1.504	0.999	2k2d_A Solution NMR structure of C-terminal domain of human pirh2. Northeast Structural Genomics Consortium (NESG) target HT2C	77.4891	83.19	51.91	92.56
Amethyst_Illumina_multi-sample_FINAL_344	Amethyst_Illumina_multi-sample_FINAL_344_relaxed_rank_001_alphafold2_ptm_model_3_seed_000	2qr5_B	0.141	332	226	28	87	393	20	317	3.16e-06	187	5.765	1	2qr5_B Aeropyrum pernix acylaminoacyl peptidase, H367A mutant	85.9444	94.88	23.8	98.81
Amethyst_Illumina_multi-sample_FINAL_345	Amethyst_Illumina_multi-sample_FINAL_345_relaxed_rank_001_alphafold2_ptm_model_5_seed_000	8b70_A	0.274	638	384	17	29	656	2	570	2.9e-28	1130	13.65	1	8b70_A KimA from B. subtilis with nucleotide second-messenger c-di-AMP bound	87.3331	91.19	43.09	97.75
Amethyst_Illumina_multi-sample_FINAL_346	Amethyst_Illumina_multi-sample_FINAL_346_relaxed_rank_001_alphafold2_ptm_model_5_seed_000	2hiv_A	0.438	581	312	8	1	573	1	574	1.13e-57	2056	21.31	1	2hiv_A ATP-dependent DNA ligase from S. solfataricus	91.7793	94.25	43.12	98.81
Amethyst_Illumina_multi-sample_FINAL_347	Amethyst_Illumina_multi-sample_FINAL_347_relaxed_rank_001_alphafold2_ptm_model_2_seed_000	2hyo_A	0.169	272	151	17	3	249	5	226	8.37e-13	348	4.012	1	2hyo_A Crystal structure of Rv0805 N97A mutant	79.097	86.88	28.06	98.31
Amethyst_Illumina_multi-sample_FINAL_348_Amethyst_Borg_SRVP_65_4B_1_25m_complete_SR-VP_9_9_2021_65_4B_1_25m___267803___268288___1	Amethyst_Illumina_multi-sample_FINAL_348_Amethyst_Borg_SRVP_65_4B_1_25m_complete_SR-VP_9_9_2021_65_4B_1_25m___267803___268288___1_relaxed_rank_001_alphafold2_ptm_model_4_seed_000	7fao_C	0.127	47	41	0	28	74	6	52	0.104	92	1.247	0.997	7fao_C Top7 surface mutant K42A Q43A K46A K57S K58S, and I68R	90.1421	93.56	52.03	98.25
Amethyst_Illumina_multi-sample_FINAL_349	Amethyst_Illumina_multi-sample_FINAL_349_relaxed_rank_001_alphafold2_ptm_model_3_seed_000	3u2h_A	0.263	292	168	13	605	887	2	255	7.4e-15	621	5.554	1	3u2h_A Crystal structure of the C-terminal DUF1608 domain of the Methanosarcina acetivorans S-layer (MA0829) protein	85.5029	91.06	24.09	98.69
Amethyst_Illumina_multi-sample_FINAL_35	Amethyst_Illumina_multi-sample_FINAL_35_relaxed_rank_001_alphafold2_ptm_model_5_seed_000	2z1a_A	0.166	42	30	1	185	221	251	292	0.389	43	7.808	0.277	2z1a_A Crystal structure of 5'-nucleotidase precursor from Thermus thermophilus HB8	90.7327	96.5	33.16	98.88
Amethyst_Illumina_multi-sample_FINAL_350_Amethyst_Borg_SRVP_65_4B_1_25m_complete_SR-VP_9_9_2021_65_4B_1_25m___272289___272747___1	Amethyst_Illumina_multi-sample_FINAL_350_Amethyst_Borg_SRVP_65_4B_1_25m_complete_SR-VP_9_9_2021_65_4B_1_25m___272289___272747___1_relaxed_rank_001_alphafold2_ptm_model_3_seed_000	3mk7_G	0.218	160	112	5	5	152	300	458	0.0002554	215	2.565	1	3mk7_G The structure of CBB3 cytochrome oxidase	97.3381	98	72.12	98.81
Amethyst_Illumina_multi-sample_FINAL_351_Amethyst_Borg_SRVP_65_4B_1_25m_complete_SR-VP_9_9_2021_65_4B_1_25m___273493___274089___1	Amethyst_Illumina_multi-sample_FINAL_351_Amethyst_Borg_SRVP_65_4B_1_25m_complete_SR-VP_9_9_2021_65_4B_1_25m___273493___274089___1_relaxed_rank_001_alphafold2_ptm_model_4_seed_000	2wns_A	0.304	187	124	1	5	191	4	184	1.26e-20	649	3.479	1	2wns_A Human Orotate phosphoribosyltransferase (OPRTase) domain of Uridine 5' -monophosphate synthase (UMPS) in complex with its substrate orotidine 5'-monophosphate (OMP)	90.4168	95.88	48.34	98.88
Amethyst_Illumina_multi-sample_FINAL_353	Amethyst_Illumina_multi-sample_FINAL_353_relaxed_rank_001_alphafold2_ptm_model_4_seed_000	6d7k_D	0.102	68	52	2	301	368	1	59	0.5537	54	18.1	0.601	6d7k_D Complex structure of Methane monooxygenase hydroxylase in complex with inhibitory subunit	79.9013	90.56	26.78	98.06
Amethyst_Illumina_multi-sample_FINAL_354	Amethyst_Illumina_multi-sample_FINAL_354_relaxed_rank_001_alphafold2_ptm_model_3_seed_000	1ytz_I	0.2	130	82	5	120	230	6	132	4.444	16	17.38	0.014	1ytz_I Crystal structure of skeletal muscle troponin in the Ca2+-activated state	30.8106	30.81	21.17	43.06
Amethyst_Illumina_multi-sample_FINAL_355_Amethyst_Borg_SRVP_65_4B_1_25m_complete_SR-VP_9_9_2021_65_4B_1_25m___276170___276709___1	Amethyst_Illumina_multi-sample_FINAL_355_Amethyst_Borg_SRVP_65_4B_1_25m_complete_SR-VP_9_9_2021_65_4B_1_25m___276170___276709___1_relaxed_rank_001_alphafold2_ptm_model_2_seed_000	7wim_I	0.049	121	84	8	63	179	1	94	0.3253	52	6.273	0.537	7wim_I Crystal structure of Arabidopsis thaliana FKBP43 N-terminal domain	47.0872	41.44	23.48	78.88
Amethyst_Illumina_multi-sample_FINAL_357_Amethyst_Borg_SRVP_65_4B_1_25m_complete_SR-VP_9_9_2021_65_4B_1_25m___277026___277208___1	Amethyst_Illumina_multi-sample_FINAL_357_Amethyst_Borg_SRVP_65_4B_1_25m_complete_SR-VP_9_9_2021_65_4B_1_25m___277026___277208___1_relaxed_rank_001_alphafold2_ptm_model_1_seed_000	4dq0_C	0.194	36	29	0	19	54	161	196	2.999	38	3.781	0.179	4dq0_C The crystal structure of tellurite resistance protein from Escherichia coli O157:H7 str. Sakai	60.9825	63.72	42.22	72.19
Amethyst_Illumina_multi-sample_FINAL_358_Amethyst_Borg_SRVP_65_4B_1_25m_complete_SR-VP_9_9_2021_65_4B_1_25m___277205___277561___1	Amethyst_Illumina_multi-sample_FINAL_358_Amethyst_Borg_SRVP_65_4B_1_25m_complete_SR-VP_9_9_2021_65_4B_1_25m___277205___277561___1_relaxed_rank_001_alphafold2_ptm_model_1_seed_000	6z1p_AS	0.129	139	86	8	3	116	562	690	0.02092	80	7.954	0.984	6z1p_AS Structure of the mitochondrial ribosome from Tetrahymena thermophila	88.2225	93.75	48.88	98.06
Amethyst_Illumina_multi-sample_FINAL_359_Amethyst_Borg_SRVP_65_4B_1_25m_complete_SR-VP_9_9_2021_65_4B_1_25m___277594___277842___1	Amethyst_Illumina_multi-sample_FINAL_359_Amethyst_Borg_SRVP_65_4B_1_25m_complete_SR-VP_9_9_2021_65_4B_1_25m___277594___277842___1_relaxed_rank_001_alphafold2_ptm_model_3_seed_000	2kp8_C	0.112	80	62	2	3	82	2	72	7.014	35	5.941	0.138	2kp8_C Ligand bound to a model peptide that mimics the open fusogenic form	87.1437	93.81	48.56	96.94
Amethyst_Illumina_multi-sample_FINAL_36_Amethyst_Borg_SRVP_65_4B_1_25m_complete_SR-VP_9_9_2021_65_4B_1_25m___18846___19052___1	Amethyst_Illumina_multi-sample_FINAL_36_Amethyst_Borg_SRVP_65_4B_1_25m_complete_SR-VP_9_9_2021_65_4B_1_25m___18846___19052___1_relaxed_rank_001_alphafold2_ptm_model_3_seed_000	7vfl_C	0.176	51	38	3	11	57	90	140	1.167	43	9.601	0.277	7vfl_C Crystal structure of SdgB (UDP, NAG, and O-glycosylated SD peptide-binding form)	61.6101	62.31	43.19	74.94
Amethyst_Illumina_multi-sample_FINAL_360_Amethyst_Borg_SRVP_65_4B_1_25m_complete_SR-VP_9_9_2021_65_4B_1_25m___277873___278376___1	Amethyst_Illumina_multi-sample_FINAL_360_Amethyst_Borg_SRVP_65_4B_1_25m_complete_SR-VP_9_9_2021_65_4B_1_25m___277873___278376___1_relaxed_rank_001_alphafold2_ptm_model_3_seed_000	4lpv_A	0.107	140	74	8	32	167	1	93	0.5927	42	14.54	0.254	4lpv_A Crystal structure of TENCON variant P41BR3-42	41.3436	43.03	20	62.72
Amethyst_Illumina_multi-sample_FINAL_361	Amethyst_Illumina_multi-sample_FINAL_361_relaxed_rank_001_alphafold2_ptm_model_1_seed_000	4i0u_J	0.126	206	130	13	9	199	163	333	8.558	12	25.36	0.008	4i0u_J Improved structure of Thermotoga maritima CorA at 2.7 A resolution	69.0403	67.75	22.77	97.81
Amethyst_Illumina_multi-sample_FINAL_362_Amethyst_Borg_SRVP_65_4B_1_25m_complete_SR-VP_9_9_2021_65_4B_1_25m___280876___281157___1	Amethyst_Illumina_multi-sample_FINAL_362_Amethyst_Borg_SRVP_65_4B_1_25m_complete_SR-VP_9_9_2021_65_4B_1_25m___280876___281157___1_relaxed_rank_001_alphafold2_ptm_model_3_seed_000	4id8_A	0.171	70	46	4	27	90	2	65	1.215	32	6.941	0.106	4id8_A The crystal structure of a [3Fe-4S] ferredoxin associated with CYP194A4 from R. palustris HaA2	87.7409	92.31	38.38	96.75
Amethyst_Illumina_multi-sample_FINAL_363	Amethyst_Illumina_multi-sample_FINAL_363_relaxed_rank_001_alphafold2_ptm_model_3_seed_000	7qss_A	0.22	548	282	32	62	580	1	432	1.18e-22	730	7.42	1	7qss_A Crystal structure of homing endonuclease-associated TliVMA intein (C1A)	77.8415	84.88	21.84	97.19
Amethyst_Illumina_multi-sample_FINAL_365_Amethyst_Borg_SRVP_65_4B_1_25m_complete_SR-VP_9_9_2021_65_4B_1_25m___285320___285772___1	Amethyst_Illumina_multi-sample_FINAL_365_Amethyst_Borg_SRVP_65_4B_1_25m_complete_SR-VP_9_9_2021_65_4B_1_25m___285320___285772___1_relaxed_rank_001_alphafold2_ptm_model_1_seed_000	5ktb_A	0.12	83	70	2	7	88	34	114	0.4319	49	7.855	0.442	5ktb_A Structure of a complex between S. cerevisiae Csm1 and Mam1	35.8903	34.97	24.98	49.09
Amethyst_Illumina_multi-sample_FINAL_366_Amethyst_Borg_SRVP_65_4B_1_25m_complete_SR-VP_9_9_2021_65_4B_1_25m___285769___286122___1	Amethyst_Illumina_multi-sample_FINAL_366_Amethyst_Borg_SRVP_65_4B_1_25m_complete_SR-VP_9_9_2021_65_4B_1_25m___285769___286122___1_relaxed_rank_001_alphafold2_ptm_model_4_seed_000	5j0h_B	0.121	82	60	2	20	101	1	70	4.103	54	2.248	0.601	5j0h_B De novo design of protein homo-oligomers with modular hydrogen bond network-mediated specificity	91.7523	96.25	35.44	98.25
Amethyst_Illumina_multi-sample_FINAL_367	Amethyst_Illumina_multi-sample_FINAL_367_relaxed_rank_001_alphafold2_ptm_model_2_seed_000	5zwi_A	0.1	239	165	11	6	227	6	211	0.5122	36	14.26	0.15	5zwi_A Interaction between Vitamin D receptor (VDR) and a ligand having a dienone group	80.2928	85.38	42.31	97.5
Amethyst_Illumina_multi-sample_FINAL_368_Amethyst_Borg_SRVP_65_4B_1_25m_complete_SR-VP_9_9_2021_65_4B_1_25m___286900___287322___1	Amethyst_Illumina_multi-sample_FINAL_368_Amethyst_Borg_SRVP_65_4B_1_25m_complete_SR-VP_9_9_2021_65_4B_1_25m___286900___287322___1_relaxed_rank_001_alphafold2_ptm_model_3_seed_000	1e6v_E	0.121	33	29	0	22	54	264	296	3.52	35	2.543	0.138	1e6v_E Methyl-coenzyme M reductase from Methanopyrus kandleri	36.9025	35.94	23.58	55.66
Amethyst_Illumina_multi-sample_FINAL_369_Amethyst_Borg_SRVP_65_4B_1_25m_complete_SR-VP_9_9_2021_65_4B_1_25m___287326___287526___1	Amethyst_Illumina_multi-sample_FINAL_369_Amethyst_Borg_SRVP_65_4B_1_25m_complete_SR-VP_9_9_2021_65_4B_1_25m___287326___287526___1_relaxed_rank_001_alphafold2_ptm_model_3_seed_000	5o0h_C	0.14	50	32	2	10	57	73	113	8.176	24	3.762	0.051	5o0h_C Crystal structure of Phosphopantetheine adenylyltransferase from Mycobacterium abcessus in complex with 2-(4-Chloro-3-nitrobenzoyl)benzoic acid (Fragment 6)	56.7968	59	37.12	79.31
Amethyst_Illumina_multi-sample_FINAL_370_Amethyst_Borg_SRVP_65_4B_1_25m_complete_SR-VP_9_9_2021_65_4B_1_25m___287541___287930___1	Amethyst_Illumina_multi-sample_FINAL_370_Amethyst_Borg_SRVP_65_4B_1_25m_complete_SR-VP_9_9_2021_65_4B_1_25m___287541___287930___1_relaxed_rank_001_alphafold2_ptm_model_5_seed_000	2oh1_A	0.119	42	31	2	4	43	130	167	0.8137	55	3.43	0.632	2oh1_A Crystal structure of acetyltransferase GNAT family (YP_013287.1) from Listeria monocytogenes 4b F2365 at 1.46 A resolution	79.8389	84.25	49.75	93.69
Amethyst_Illumina_multi-sample_FINAL_371	Amethyst_Illumina_multi-sample_FINAL_371_relaxed_rank_001_alphafold2_ptm_model_1_seed_000	3lhy_A	0.19	231	164	11	4	232	6	215	1.29e-14	476	2.502	1	3lhy_A Crystal structure of the mutant I199A of orotidine 5'-monophosphate decarboxylase from Methanobacterium thermoautotrophicum complexed with inhibitor BMP	90.6172	92.75	33	98.12
Amethyst_Illumina_multi-sample_FINAL_372_Amethyst_Borg_SRVP_65_4B_1_25m_complete_SR-VP_9_9_2021_65_4B_1_25m___288836___289129___1	Amethyst_Illumina_multi-sample_FINAL_372_Amethyst_Borg_SRVP_65_4B_1_25m_complete_SR-VP_9_9_2021_65_4B_1_25m___288836___289129___1_relaxed_rank_001_alphafold2_ptm_model_5_seed_000	5w6m_A	0.146	82	62	2	13	90	163	240	3.939	29	9.632	0.082	5w6m_A Crystal structure of the human histidyl-tRNA synthetase mutant D175E	52.7992	54.69	26.44	67.69
Amethyst_Illumina_multi-sample_FINAL_373_Amethyst_Borg_SRVP_65_4B_1_25m_complete_SR-VP_9_9_2021_65_4B_1_25m___289351___289749___1	Amethyst_Illumina_multi-sample_FINAL_373_Amethyst_Borg_SRVP_65_4B_1_25m_complete_SR-VP_9_9_2021_65_4B_1_25m___289351___289749___1_relaxed_rank_001_alphafold2_ptm_model_3_seed_000	6kv3_A	0.156	102	76	3	5	99	23	121	0.02881	58	8.591	0.72	6kv3_A Crystal Structure of NAD+ Synthetase from Staphylococcus aureus	85.6297	89.31	41.34	95.44
Amethyst_Illumina_multi-sample_FINAL_374_Amethyst_Borg_SRVP_65_4B_1_25m_complete_SR-VP_9_9_2021_65_4B_1_25m___289766___290056___1	Amethyst_Illumina_multi-sample_FINAL_374_Amethyst_Borg_SRVP_65_4B_1_25m_complete_SR-VP_9_9_2021_65_4B_1_25m___289766___290056___1_relaxed_rank_001_alphafold2_ptm_model_3_seed_000	7c10_C	0.272	88	50	3	1	87	1	75	0.0001736	164	2.044	1	7c10_C Dithiol cGrx1	86.1655	92.06	42.72	96.25
Amethyst_Illumina_multi-sample_FINAL_375_Amethyst_Borg_SRVP_65_4B_1_25m_complete_SR-VP_9_9_2021_65_4B_1_25m___290148___290429___1	Amethyst_Illumina_multi-sample_FINAL_375_Amethyst_Borg_SRVP_65_4B_1_25m_complete_SR-VP_9_9_2021_65_4B_1_25m___290148___290429___1_relaxed_rank_001_alphafold2_ptm_model_4_seed_000	4x5n_A	0.16	87	72	1	5	91	2	87	0.5085	75	2.81	0.967	4x5n_A Crystal structure of SemiSWEET in the inward-open and outward-open conformations	91.1481	95.62	45.5	98.06
Amethyst_Illumina_multi-sample_FINAL_376_Amethyst_Borg_SRVP_65_4B_1_25m_complete_SR-VP_9_9_2021_65_4B_1_25m___290419___290850___1	Amethyst_Illumina_multi-sample_FINAL_376_Amethyst_Borg_SRVP_65_4B_1_25m_complete_SR-VP_9_9_2021_65_4B_1_25m___290419___290850___1_relaxed_rank_001_alphafold2_ptm_model_1_seed_000	4jen_A	0.219	141	85	6	4	142	2	119	3.5e-06	172	9.119	1	4jen_A Structure of Clostridium botulinum CMP N-glycosidase, BcmB	88.4976	93.31	52.91	98.19
Amethyst_Illumina_multi-sample_FINAL_377	Amethyst_Illumina_multi-sample_FINAL_377_relaxed_rank_001_alphafold2_ptm_model_4_seed_000	4p7k_A	0.095	262	163	15	6	240	1	215	5.81e-05	111	8.126	1	4p7k_A Rat COMT in complex with sinefungin	90.6828	95.94	48.03	98.88
Amethyst_Illumina_multi-sample_FINAL_378_Amethyst_Borg_SRVP_65_4B_1_25m_complete_SR-VP_9_9_2021_65_4B_1_25m___291916___292389___1	Amethyst_Illumina_multi-sample_FINAL_378_Amethyst_Borg_SRVP_65_4B_1_25m_complete_SR-VP_9_9_2021_65_4B_1_25m___291916___292389___1_relaxed_rank_001_alphafold2_ptm_model_3_seed_000	5dar_F	0.512	156	75	1	2	156	3	158	1.77e-18	715	1.25	1	5dar_F CRYSTAL STRUCTURE OF THE BASE OF THE RIBOSOMAL P STALK FROM METHANOCOCCUS JANNASCHII	77.9293	80.69	43.5	89.25
Amethyst_Illumina_multi-sample_FINAL_379_Amethyst_Borg_SRVP_65_4B_1_25m_complete_SR-VP_9_9_2021_65_4B_1_25m___292472___292780___1	Amethyst_Illumina_multi-sample_FINAL_379_Amethyst_Borg_SRVP_65_4B_1_25m_complete_SR-VP_9_9_2021_65_4B_1_25m___292472___292780___1_relaxed_rank_001_alphafold2_ptm_model_4_seed_000	6iuf_B	0.171	105	67	6	7	101	1	95	2.949e-05	198	2.143	1	6iuf_B Crystal structure of Anti-CRISPR protein AcrVA5	92.5724	95.81	39.94	98.44
Amethyst_Illumina_multi-sample_FINAL_380_Amethyst_Borg_SRVP_65_4B_1_25m_complete_SR-VP_9_9_2021_65_4B_1_25m___293010___293255___1	Amethyst_Illumina_multi-sample_FINAL_380_Amethyst_Borg_SRVP_65_4B_1_25m_complete_SR-VP_9_9_2021_65_4B_1_25m___293010___293255___1_relaxed_rank_001_alphafold2_ptm_model_4_seed_000	3rgu_D	0.086	81	69	3	2	81	10	86	1.729	40	12.51	0.214	3rgu_D Structure of Fap-NRa at pH 5.0	87.1509	90.12	44.62	95.5
Amethyst_Illumina_multi-sample_FINAL_381_Amethyst_Borg_SRVP_65_4B_1_25m_complete_SR-VP_9_9_2021_65_4B_1_25m___293309___293506___1	Amethyst_Illumina_multi-sample_FINAL_381_Amethyst_Borg_SRVP_65_4B_1_25m_complete_SR-VP_9_9_2021_65_4B_1_25m___293309___293506___1_relaxed_rank_001_alphafold2_ptm_model_5_seed_000	3gwr_B	0.106	47	37	3	7	53	64	105	1.64	54	3.053	0.601	3gwr_B Crystal structure of Putative calcium/calmodulin-dependent protein kinase type II association domain (YP_315894.1) from THIOBACILLUS DENITRIFICANS ATCC 25259 at 2.00 A resolution	74.4299	78.06	48.25	92
Amethyst_Illumina_multi-sample_FINAL_382_Amethyst_Borg_SRVP_65_4B_1_25m_complete_SR-VP_9_9_2021_65_4B_1_25m___293507___293683___1	Amethyst_Illumina_multi-sample_FINAL_382_Amethyst_Borg_SRVP_65_4B_1_25m_complete_SR-VP_9_9_2021_65_4B_1_25m___293507___293683___1_relaxed_rank_001_alphafold2_ptm_model_3_seed_000	6fgk_D	0.302	43	29	1	11	53	143	184	9.365	26	6.534	0.063	6fgk_D Crystal structure of the small alarmone synthethase 2 from Bacillus subtilis	71.4606	70.44	43.59	93.06
Amethyst_Illumina_multi-sample_FINAL_383_Amethyst_Borg_SRVP_65_4B_1_25m_complete_SR-VP_9_9_2021_65_4B_1_25m___293714___294187___1	Amethyst_Illumina_multi-sample_FINAL_383_Amethyst_Borg_SRVP_65_4B_1_25m_complete_SR-VP_9_9_2021_65_4B_1_25m___293714___294187___1_relaxed_rank_001_alphafold2_ptm_model_4_seed_000	5m3e_A	0.27	155	93	8	2	142	3	151	1.19e-12	368	2.934	1	5m3e_A Macrodomain of Thermus aquaticus DarG in complex with ADP-ribose	92.5293	97.88	46.78	98.88
Amethyst_Illumina_multi-sample_FINAL_384	Amethyst_Illumina_multi-sample_FINAL_384_relaxed_rank_001_alphafold2_ptm_model_2_seed_000	6b4c_F	0.075	185	132	13	1	168	39	201	0.02493	72	4.498	0.949	6b4c_F Structure of Viperin from Trichoderma virens	88.9586	94.75	34.25	98.69
Amethyst_Illumina_multi-sample_FINAL_385_Amethyst_Borg_SRVP_65_4B_1_25m_complete_SR-VP_9_9_2021_65_4B_1_25m___295319___295792___1	Amethyst_Illumina_multi-sample_FINAL_385_Amethyst_Borg_SRVP_65_4B_1_25m_complete_SR-VP_9_9_2021_65_4B_1_25m___295319___295792___1_relaxed_rank_001_alphafold2_ptm_model_4_seed_000	2pvi_B	0.132	151	90	14	10	131	15	153	0.0438	50	6.621	0.473	2pvi_B PVUII ENDONUCLEASE COMPLEXED TO AN IODINATED COGNATE DNA	77.6025	86.94	32.34	97.12
Amethyst_Illumina_multi-sample_FINAL_387	Amethyst_Illumina_multi-sample_FINAL_387_relaxed_rank_001_alphafold2_ptm_model_4_seed_000	4lin_L	0.138	181	149	2	37	213	70	247	6.423	39	18.79	0.196	4lin_L Exploring the atomic structure and conformational flexibility of a 320 angstrom long engineered viral fiber using X-ray crystallography	68.5627	73.75	24	97.38
Amethyst_Illumina_multi-sample_FINAL_388_Amethyst_Borg_SRVP_65_4B_1_25m_complete_SR-VP_9_9_2021_65_4B_1_25m___297492___297716___1	Amethyst_Illumina_multi-sample_FINAL_388_Amethyst_Borg_SRVP_65_4B_1_25m_complete_SR-VP_9_9_2021_65_4B_1_25m___297492___297716___1_relaxed_rank_001_alphafold2_ptm_model_3_seed_000	4hyz_B	0.078	38	35	0	8	45	74	111	5.111	40	4.595	0.214	4hyz_B Crystal structure of a DUF3887 family protein (RUMGNA_01855) from Ruminococcus gnavus ATCC 29149 at 2.25 A resolution	72.6724	76.88	43.53	86.69
Amethyst_Illumina_multi-sample_FINAL_389_Amethyst_Borg_SRVP_65_4B_1_25m_complete_SR-VP_9_9_2021_65_4B_1_25m___297748___298029___1	Amethyst_Illumina_multi-sample_FINAL_389_Amethyst_Borg_SRVP_65_4B_1_25m_complete_SR-VP_9_9_2021_65_4B_1_25m___297748___298029___1_relaxed_rank_001_alphafold2_ptm_model_4_seed_000	2o7k_A	0.344	87	57	0	2	88	16	102	2.38e-09	339	1.272	1	2o7k_A S. aureus thioredoxin	94.791	96.88	60.88	98.56
Amethyst_Illumina_multi-sample_FINAL_39_Amethyst_Borg_SRVP_65_4B_1_25m_complete_SR-VP_9_9_2021_65_4B_1_25m___19581___19847___1	Amethyst_Illumina_multi-sample_FINAL_39_Amethyst_Borg_SRVP_65_4B_1_25m_complete_SR-VP_9_9_2021_65_4B_1_25m___19581___19847___1_relaxed_rank_001_alphafold2_ptm_model_2_seed_000	3lcn_B	0.159	69	54	2	18	86	2	66	1.043	45	5.184	0.326	3lcn_B Nab2:Gfd1 complex	63.1208	63.44	38.38	78.75
Amethyst_Illumina_multi-sample_FINAL_390_Amethyst_Borg_SRVP_65_4B_1_25m_complete_SR-VP_9_9_2021_65_4B_1_25m___298208___298786___1	Amethyst_Illumina_multi-sample_FINAL_390_Amethyst_Borg_SRVP_65_4B_1_25m_complete_SR-VP_9_9_2021_65_4B_1_25m___298208___298786___1_relaxed_rank_001_alphafold2_ptm_model_3_seed_000	8exa_A	0.2	150	95	7	36	178	18	149	0.01589	82	4.092	0.988	8exa_A ISDra2 TnpB in complex with reRNA and cognate DNA, conformation 1 (RuvC domain resolved)	75.9478	90.25	24.08	98.06
Amethyst_Illumina_multi-sample_FINAL_391_Amethyst_Borg_SRVP_65_4B_1_25m_complete_SR-VP_9_9_2021_65_4B_1_25m___298988___299452___1	Amethyst_Illumina_multi-sample_FINAL_391_Amethyst_Borg_SRVP_65_4B_1_25m_complete_SR-VP_9_9_2021_65_4B_1_25m___298988___299452___1_relaxed_rank_001_alphafold2_ptm_model_3_seed_000	3cra_B	0.166	54	43	1	12	63	168	221	2.788	44	3.661	0.301	3cra_B Crystal Structure of Escherichia coli MazG, the Regulator of Nutritional Stress Response	74.7946	85.88	33.59	95.62
Amethyst_Illumina_multi-sample_FINAL_392_Amethyst_Borg_SRVP_65_4B_1_25m_complete_SR-VP_9_9_2021_65_4B_1_25m___299564___299842___1	Amethyst_Illumina_multi-sample_FINAL_392_Amethyst_Borg_SRVP_65_4B_1_25m_complete_SR-VP_9_9_2021_65_4B_1_25m___299564___299842___1_relaxed_rank_001_alphafold2_ptm_model_5_seed_000	2f6m_D	0.1	80	66	3	2	78	1	77	4.734	28	10.97	0.076	2f6m_D Structure of a Vps23-C:Vps28-N subcomplex	49.8516	49.53	18.41	78.94
Amethyst_Illumina_multi-sample_FINAL_393_Amethyst_Borg_SRVP_65_4B_1_25m_complete_SR-VP_9_9_2021_65_4B_1_25m___299861___300343___1	Amethyst_Illumina_multi-sample_FINAL_393_Amethyst_Borg_SRVP_65_4B_1_25m_complete_SR-VP_9_9_2021_65_4B_1_25m___299861___300343___1_relaxed_rank_001_alphafold2_ptm_model_2_seed_000	4ogq_C	0.177	45	37	0	114	158	230	274	2.976	40	3.16	0.214	4ogq_C Internal Lipid Architecture of the Hetero-Oligomeric Cytochrome b6f Complex	61.6699	64.56	32	90.44
Amethyst_Illumina_multi-sample_FINAL_394_Amethyst_Borg_SRVP_65_4B_1_25m_complete_SR-VP_9_9_2021_65_4B_1_25m___300321___300575___1	Amethyst_Illumina_multi-sample_FINAL_394_Amethyst_Borg_SRVP_65_4B_1_25m_complete_SR-VP_9_9_2021_65_4B_1_25m___300321___300575___1_relaxed_rank_001_alphafold2_ptm_model_5_seed_000	3mq1_B	0.162	74	56	2	8	79	23	92	0.6963	60	5.845	0.772	3mq1_B Crystal Structure of Dust Mite Allergen Der p 5	65.919	65.94	33.12	79.69
Amethyst_Illumina_multi-sample_FINAL_396_Amethyst_Borg_SRVP_65_4B_1_25m_complete_SR-VP_9_9_2021_65_4B_1_25m___301569___302123___1	Amethyst_Illumina_multi-sample_FINAL_396_Amethyst_Borg_SRVP_65_4B_1_25m_complete_SR-VP_9_9_2021_65_4B_1_25m___301569___302123___1_relaxed_rank_001_alphafold2_ptm_model_3_seed_000	1ui0_A	0.351	179	107	7	10	183	10	184	9.42e-18	548	4.092	1	1ui0_A Crystal Structure Of Uracil-DNA Glycosylase From Thermus Thermophilus HB8	94.5957	97.62	35.22	98.88
Amethyst_Illumina_multi-sample_FINAL_397_Amethyst_Borg_SRVP_65_4B_1_25m_complete_SR-VP_9_9_2021_65_4B_1_25m___302134___302421___1	Amethyst_Illumina_multi-sample_FINAL_397_Amethyst_Borg_SRVP_65_4B_1_25m_complete_SR-VP_9_9_2021_65_4B_1_25m___302134___302421___1_relaxed_rank_001_alphafold2_ptm_model_3_seed_000	1qbj_C	0.148	47	39	1	16	61	3	49	0.5273	79	1.181	0.981	1qbj_C CRYSTAL STRUCTURE OF THE ZALPHA Z-DNA COMPLEX	67.4695	71.31	37.34	88.5
Amethyst_Illumina_multi-sample_FINAL_398_Amethyst_Borg_SRVP_65_4B_1_25m_complete_SR-VP_9_9_2021_65_4B_1_25m___302418___302639___1	Amethyst_Illumina_multi-sample_FINAL_398_Amethyst_Borg_SRVP_65_4B_1_25m_complete_SR-VP_9_9_2021_65_4B_1_25m___302418___302639___1_relaxed_rank_001_alphafold2_ptm_model_2_seed_000	2m8j_A	0.142	28	22	1	15	42	12	37	5.752	28	3.079	0.076	2m8j_A Structure of Pin1 WW domain phospho-mimic S16E	69.4346	73.5	37.03	86.75
Amethyst_Illumina_multi-sample_FINAL_399_Amethyst_Borg_SRVP_65_4B_1_25m_complete_SR-VP_9_9_2021_65_4B_1_25m___302639___302989___1	Amethyst_Illumina_multi-sample_FINAL_399_Amethyst_Borg_SRVP_65_4B_1_25m_complete_SR-VP_9_9_2021_65_4B_1_25m___302639___302989___1_relaxed_rank_001_alphafold2_ptm_model_5_seed_000	3vqx_D	0.195	46	34	3	1	44	153	197	4.189	25	4.467	0.057	3vqx_D Crystal structure of the catalytic domain of pyrrolysyl-tRNA synthetase in triclinic crystal form	38.7906	37.5	23.28	60.38
Amethyst_Illumina_multi-sample_FINAL_4	Amethyst_Illumina_multi-sample_FINAL_4_relaxed_rank_001_alphafold2_ptm_model_2_seed_000	8buu_9	0.102	39	35	0	2	40	530	568	5.002	46	1.472	0.353	8buu_9 ARE-ABCF VmlR2 bound to a 70S ribosome	38.606	36.5	22.14	64.31
Amethyst_Illumina_multi-sample_FINAL_400_Amethyst_Borg_SRVP_65_4B_1_25m_complete_SR-VP_9_9_2021_65_4B_1_25m___303093___303374___1	Amethyst_Illumina_multi-sample_FINAL_400_Amethyst_Borg_SRVP_65_4B_1_25m_complete_SR-VP_9_9_2021_65_4B_1_25m___303093___303374___1_relaxed_rank_001_alphafold2_ptm_model_4_seed_000	5c6r_A	0.112	80	59	5	18	92	13	85	0.1236	68	4.52	0.912	5c6r_A Crystal structure of PH domain of ASAP1	86.2691	89.25	55.97	96.56
Amethyst_Illumina_multi-sample_FINAL_401_Amethyst_Borg_SRVP_65_4B_1_25m_complete_SR-VP_9_9_2021_65_4B_1_25m___303570___303794___1	Amethyst_Illumina_multi-sample_FINAL_401_Amethyst_Borg_SRVP_65_4B_1_25m_complete_SR-VP_9_9_2021_65_4B_1_25m___303570___303794___1_relaxed_rank_001_alphafold2_ptm_model_3_seed_000	1wwq_A	0.189	37	25	1	19	50	30	66	5.956	20	5.606	0.029	1wwq_A Solution Structure of Mouse ER	57.7108	57.31	36.94	76.69
Amethyst_Illumina_multi-sample_FINAL_402_Amethyst_Borg_SRVP_65_4B_1_25m_complete_SR-VP_9_9_2021_65_4B_1_25m___303888___304370___1	Amethyst_Illumina_multi-sample_FINAL_402_Amethyst_Borg_SRVP_65_4B_1_25m_complete_SR-VP_9_9_2021_65_4B_1_25m___303888___304370___1_relaxed_rank_001_alphafold2_ptm_model_1_seed_000	4d3h_B	0.17	94	60	3	63	138	10	103	0.001127	141	4.021	1	4d3h_B Structure of PstA	81.0596	87.81	41.34	95.5
Amethyst_Illumina_multi-sample_FINAL_403	Amethyst_Illumina_multi-sample_FINAL_403_relaxed_rank_001_alphafold2_ptm_model_3_seed_000	7wju_A	0.194	427	258	23	8	378	2	398	1.74e-17	506	5.179	1	7wju_A Cryo-EM structure of the AsCas12f1-sgRNAv1-dsDNA ternary complex	86.8657	92.62	24.25	98.25
Amethyst_Illumina_multi-sample_FINAL_404_Amethyst_Borg_SRVP_65_4B_1_25m_complete_SR-VP_9_9_2021_65_4B_1_25m___305659___306096___1	Amethyst_Illumina_multi-sample_FINAL_404_Amethyst_Borg_SRVP_65_4B_1_25m_complete_SR-VP_9_9_2021_65_4B_1_25m___305659___306096___1_relaxed_rank_001_alphafold2_ptm_model_1_seed_000	4wk1_A	0.188	90	67	3	19	102	2	91	0.0005929	153	4.58	1	4wk1_A Crystal structure of Staphylococcus aureus PstA in complex with c-di-AMP	74.8527	81.19	30.22	95.5
Amethyst_Illumina_multi-sample_FINAL_405_Amethyst_Borg_SRVP_65_4B_1_25m_complete_SR-VP_9_9_2021_65_4B_1_25m___306223___306411___1	Amethyst_Illumina_multi-sample_FINAL_405_Amethyst_Borg_SRVP_65_4B_1_25m_complete_SR-VP_9_9_2021_65_4B_1_25m___306223___306411___1_relaxed_rank_001_alphafold2_ptm_model_3_seed_000	3p7n_B	0.098	51	41	1	16	61	127	177	6.741	32	6.23	0.106	3p7n_B Crystal structure of light activated transcription factor El222 from Erythrobacter litoralis	63.7174	68.25	44.12	79.06
Amethyst_Illumina_multi-sample_FINAL_406_Amethyst_Borg_SRVP_65_4B_1_25m_complete_SR-VP_9_9_2021_65_4B_1_25m___306423___306758___1	Amethyst_Illumina_multi-sample_FINAL_406_Amethyst_Borg_SRVP_65_4B_1_25m_complete_SR-VP_9_9_2021_65_4B_1_25m___306423___306758___1_relaxed_rank_001_alphafold2_ptm_model_2_seed_000	1ucr_A	0.106	66	54	2	42	104	4	67	0.08855	78	3.115	0.978	1ucr_A Three-dimensional crystal structure of dissimilatory sulfite reductase D (DsrD)	70.1341	79.69	34.31	91.94
Amethyst_Illumina_multi-sample_FINAL_407_Amethyst_Borg_SRVP_65_4B_1_25m_complete_SR-VP_9_9_2021_65_4B_1_25m___306801___307055___1	Amethyst_Illumina_multi-sample_FINAL_407_Amethyst_Borg_SRVP_65_4B_1_25m_complete_SR-VP_9_9_2021_65_4B_1_25m___306801___307055___1_relaxed_rank_001_alphafold2_ptm_model_3_seed_000	2zt8_A	0.153	52	36	2	40	83	479	530	2.73	38	4.399	0.179	2zt8_A Crystal structure of human Glycyl-tRNA synthetase (GlyRS) in complex with Gly-AMP analog	92.0136	94.38	54.06	97.5
Amethyst_Illumina_multi-sample_FINAL_408	Amethyst_Illumina_multi-sample_FINAL_408_relaxed_rank_001_alphafold2_ptm_model_1_seed_000	3mgg_B	0.202	271	173	13	23	276	2	246	1.4e-18	524	4.992	1	3mgg_B Crystal Structure of Methyl Transferase from Methanosarcina mazei	93.9152	96.75	28.06	98.81
Amethyst_Illumina_multi-sample_FINAL_409	Amethyst_Illumina_multi-sample_FINAL_409_relaxed_rank_001_alphafold2_ptm_model_4_seed_000	7o4o_A	0.091	185	126	10	43	214	7	162	6.8e-07	177	5.086	1	7o4o_A Structure of Staphylococcus aureus m1A22-tRNA methyltransferase in complex with S-adenosylhomocysteine	92.0023	95.12	40.75	98.81
Amethyst_Illumina_multi-sample_FINAL_41_Amethyst_Borg_SRVP_65_4B_1_25m_complete_SR-VP_9_9_2021_65_4B_1_25m___19913___20293___1	Amethyst_Illumina_multi-sample_FINAL_41_Amethyst_Borg_SRVP_65_4B_1_25m_complete_SR-VP_9_9_2021_65_4B_1_25m___19913___20293___1_relaxed_rank_001_alphafold2_ptm_model_4_seed_000	7sb2_B	0.113	159	96	8	2	120	45	198	0.5522	48	10.41	0.411	7sb2_B Structure of the periplasmic domain of GldM from Capnocytophaga canimorsus	59.7216	63.34	33.72	74.94
Amethyst_Illumina_multi-sample_FINAL_410	Amethyst_Illumina_multi-sample_FINAL_410_relaxed_rank_001_alphafold2_ptm_model_4_seed_000	4ap6_C	0.144	69	51	3	165	230	247	310	0.3101	56	4.105	0.663	4ap6_C Crystal structure of human POFUT2 E54A mutant in complex with GDP- fucose	38.6937	30.2	19.39	97.44
Amethyst_Illumina_multi-sample_FINAL_411_Amethyst_Borg_SRVP_65_4B_1_25m_complete_SR-VP_9_9_2021_65_4B_1_25m___310001___310348___1	Amethyst_Illumina_multi-sample_FINAL_411_Amethyst_Borg_SRVP_65_4B_1_25m_complete_SR-VP_9_9_2021_65_4B_1_25m___310001___310348___1_relaxed_rank_001_alphafold2_ptm_model_1_seed_000	2dd7_A	0.181	44	30	2	22	65	75	112	5.449	35	2.314	0.138	2dd7_A A GFP-like protein from marine copepod, Chiridius poppei	42.1104	39.84	25.92	58.44
Amethyst_Illumina_multi-sample_FINAL_412_Amethyst_Borg_SRVP_65_4B_1_25m_complete_SR-VP_9_9_2021_65_4B_1_25m___310700___310855___1	Amethyst_Illumina_multi-sample_FINAL_412_Amethyst_Borg_SRVP_65_4B_1_25m_complete_SR-VP_9_9_2021_65_4B_1_25m___310700___310855___1_relaxed_rank_001_alphafold2_ptm_model_3_seed_000	5vyt_C	0.5	12	6	0	34	45	232	243	9.27	27	0.511	0.069	5vyt_C Crystal structure of the WbkC N-formyltransferase (F142A variant) from Brucella melitensis	52.9022	52.12	39.97	65.69
Amethyst_Illumina_multi-sample_FINAL_413_Amethyst_Borg_SRVP_65_4B_1_25m_complete_SR-VP_9_9_2021_65_4B_1_25m___310955___311083___1	Amethyst_Illumina_multi-sample_FINAL_413_Amethyst_Borg_SRVP_65_4B_1_25m_complete_SR-VP_9_9_2021_65_4B_1_25m___310955___311083___1_relaxed_rank_001_alphafold2_ptm_model_3_seed_000	1pft_A	0.4	30	17	1	4	33	6	34	0.1064	80	1.203	0.984	1pft_A N-TERMINAL DOMAIN OF TFIIB, NMR	78.5902	84.31	52.47	91.56
Amethyst_Illumina_multi-sample_FINAL_415	Amethyst_Illumina_multi-sample_FINAL_415_relaxed_rank_001_alphafold2_ptm_model_1_seed_000	7vp6_D	0.214	42	26	1	1	42	2	36	8.365	33	7.116	0.116	7vp6_D Structure of a transcription factor and DNA complex	84.1291	86.19	31.83	95.12
Amethyst_Illumina_multi-sample_FINAL_416_Amethyst_Borg_SRVP_65_4B_1_25m_complete_SR-VP_9_9_2021_65_4B_1_25m___316038___316241___1	Amethyst_Illumina_multi-sample_FINAL_416_Amethyst_Borg_SRVP_65_4B_1_25m_complete_SR-VP_9_9_2021_65_4B_1_25m___316038___316241___1_relaxed_rank_001_alphafold2_ptm_model_3_seed_000	2lm9_A	0.13	46	40	0	8	53	46	91	3.498	42	1.751	0.254	2lm9_A The NMR structure of a major allergen from dust mite	71.5873	72.44	39.25	86.62
Amethyst_Illumina_multi-sample_FINAL_417_Amethyst_Borg_SRVP_65_4B_1_25m_complete_SR-VP_9_9_2021_65_4B_1_25m___316867___317331___1	Amethyst_Illumina_multi-sample_FINAL_417_Amethyst_Borg_SRVP_65_4B_1_25m_complete_SR-VP_9_9_2021_65_4B_1_25m___316867___317331___1_relaxed_rank_001_alphafold2_ptm_model_3_seed_000	3o2i_B	0.16	87	61	2	1	85	2	78	0.02538	88	6.926	0.995	3o2i_B The crystal structure of a functionally unknown protein from Leptospirillum sp. Group II UBA	92.1386	93.44	65.5	98.12
Amethyst_Illumina_multi-sample_FINAL_418_Amethyst_Borg_SRVP_65_4B_1_25m_complete_SR-VP_9_9_2021_65_4B_1_25m___317393___317578___1	Amethyst_Illumina_multi-sample_FINAL_418_Amethyst_Borg_SRVP_65_4B_1_25m_complete_SR-VP_9_9_2021_65_4B_1_25m___317393___317578___1_relaxed_rank_001_alphafold2_ptm_model_4_seed_000	6j6g_A	0.147	68	45	3	2	60	617	680	1.677	44	9.731	0.301	6j6g_A Cryo-EM structure of the yeast B*-a2 complex at an average resolution of 3.2 angstrom	91.5191	93.62	64.38	96.12
Amethyst_Illumina_multi-sample_FINAL_419_Amethyst_Borg_SRVP_65_4B_1_25m_complete_SR-VP_9_9_2021_65_4B_1_25m___317685___318149___1	Amethyst_Illumina_multi-sample_FINAL_419_Amethyst_Borg_SRVP_65_4B_1_25m_complete_SR-VP_9_9_2021_65_4B_1_25m___317685___318149___1_relaxed_rank_001_alphafold2_ptm_model_4_seed_000	8ezw_F	0.072	137	82	13	38	143	1	123	0.0686	55	6.65	0.632	8ezw_F Structure of Apo ZrgA deletion 124-184 from Vibrio cholerae	84.24	92.25	42.72	98.44
Amethyst_Illumina_multi-sample_FINAL_42_Amethyst_Borg_SRVP_65_4B_1_25m_complete_SR-VP_9_9_2021_65_4B_1_25m___20280___20561___1	Amethyst_Illumina_multi-sample_FINAL_42_Amethyst_Borg_SRVP_65_4B_1_25m_complete_SR-VP_9_9_2021_65_4B_1_25m___20280___20561___1_relaxed_rank_001_alphafold2_ptm_model_3_seed_000	2is5_A	0.145	48	38	1	18	62	79	126	3.821	36	5.012	0.15	2is5_A Crystal structure of 3 residues truncated version of protein NMB1012 from Neisseria meningitides	84.5122	93	39.28	98.38
Amethyst_Illumina_multi-sample_FINAL_420_Amethyst_Borg_SRVP_65_4B_1_25m_complete_SR-VP_9_9_2021_65_4B_1_25m___318261___318791___1	Amethyst_Illumina_multi-sample_FINAL_420_Amethyst_Borg_SRVP_65_4B_1_25m_complete_SR-VP_9_9_2021_65_4B_1_25m___318261___318791___1_relaxed_rank_001_alphafold2_ptm_model_5_seed_000	8eey_B	0.141	177	114	10	4	162	551	707	9.38e-07	172	3.917	1	8eey_B Cas7-11 in complex with DR-mismatched target RNA, Csx29 and Csx30	95.1069	96.94	65.31	98.88
Amethyst_Illumina_multi-sample_FINAL_421_Amethyst_Borg_SRVP_65_4B_1_25m_complete_SR-VP_9_9_2021_65_4B_1_25m___320959___321189___1	Amethyst_Illumina_multi-sample_FINAL_421_Amethyst_Borg_SRVP_65_4B_1_25m_complete_SR-VP_9_9_2021_65_4B_1_25m___320959___321189___1_relaxed_rank_001_alphafold2_ptm_model_4_seed_000	3p1z_C	0.131	61	44	4	2	57	98	154	0.342	52	3.521	0.537	3p1z_C Crystal structure of the Aperopyrum pernix RNA splicing endonuclease	73.7882	82.19	40.62	92.19
Amethyst_Illumina_multi-sample_FINAL_425_Amethyst_Borg_SRVP_65_4B_1_25m_complete_SR-VP_9_9_2021_65_4B_1_25m___322675___323178___1	Amethyst_Illumina_multi-sample_FINAL_425_Amethyst_Borg_SRVP_65_4B_1_25m_complete_SR-VP_9_9_2021_65_4B_1_25m___322675___323178___1_relaxed_rank_001_alphafold2_ptm_model_4_seed_000	6ibi_A	0.126	111	74	6	48	143	41	143	0.02352	76	8.03	0.971	6ibi_A Copper binding protein from Laetisaria arvalis (LaX325)	57.1013	59.75	28.14	84.38
Amethyst_Illumina_multi-sample_FINAL_426_Amethyst_Borg_SRVP_65_4B_1_25m_complete_SR-VP_9_9_2021_65_4B_1_25m___323273___323860___1	Amethyst_Illumina_multi-sample_FINAL_426_Amethyst_Borg_SRVP_65_4B_1_25m_complete_SR-VP_9_9_2021_65_4B_1_25m___323273___323860___1_relaxed_rank_001_alphafold2_ptm_model_1_seed_000	4kvh_A	0.142	28	24	0	137	164	72	99	5.059	27	2.932	0.069	4kvh_A Crystal structure of ketosteroid isomerase fold protein Hmuk_0747	34.4216	32.78	21.11	59.19
Amethyst_Illumina_multi-sample_FINAL_427	Amethyst_Illumina_multi-sample_FINAL_427_relaxed_rank_001_alphafold2_ptm_model_5_seed_000	2ddz_F	0.131	38	33	0	150	187	80	117	2.57	56	1.739	0.663	2ddz_F Protein of Unknown Function from Pyrococcus horikoshi	91.9676	94.56	56.22	98.69
Amethyst_Illumina_multi-sample_FINAL_428	Amethyst_Illumina_multi-sample_FINAL_428_relaxed_rank_001_alphafold2_ptm_model_4_seed_000	6xrr_K	0.07	156	105	10	65	209	15	141	0.003544	77	9.758	0.975	6xrr_K Structure of SciW bound to the Rhs1 Transmembrane Domain from Salmonella typhimurium	88.8813	91.88	52.75	98.19
Amethyst_Illumina_multi-sample_FINAL_429	Amethyst_Illumina_multi-sample_FINAL_429_relaxed_rank_001_alphafold2_ptm_model_4_seed_000	3idu_A	0.129	124	87	6	170	283	3	115	4.57e-07	219	5.724	1	3idu_A Crystal Structure of the CARDB domain of the PF1109 protein in complex with di-metal ions from Pyrococcus furiosus, Northeast Structural Genomics Consortium Target PfR193A	88.3125	92.25	33.66	97.81
Amethyst_Illumina_multi-sample_FINAL_43	Amethyst_Illumina_multi-sample_FINAL_43_relaxed_rank_001_alphafold2_ptm_model_3_seed_000	3c6k_B	0.09	88	71	3	101	184	3	85	0.006649	82	7.837	0.988	3c6k_B Crystal structure of human spermine synthase in complex with spermidine and 5-methylthioadenosine	38.937	32.66	20.94	77.56
Amethyst_Illumina_multi-sample_FINAL_430	Amethyst_Illumina_multi-sample_FINAL_430_relaxed_rank_001_alphafold2_ptm_model_1_seed_000	4cad_I	0.169	271	167	14	55	291	3	249	0.0331	88	14.09	0.995	4cad_I Mechanism of farnesylated CAAX protein processing by the integral membrane protease Rce1	91.6334	95.345	39.19	98.44
Amethyst_Illumina_multi-sample_FINAL_431	Amethyst_Illumina_multi-sample_FINAL_431_relaxed_rank_001_alphafold2_ptm_model_3_seed_000	7pdo_A	0.268	238	139	13	2	218	40	263	2.91e-11	366	3.999	1	7pdo_A Crystal structure of Mycobacterium hassiacum glucosyl-3-phosphoglycerate synthase at pH 5.5 in complex with UDP	85.8236	89.62	44.31	98.31
Amethyst_Illumina_multi-sample_FINAL_432	Amethyst_Illumina_multi-sample_FINAL_432_relaxed_rank_001_alphafold2_ptm_model_4_seed_000	4nes_A	0.577	360	141	7	1	354	1	355	1.61e-42	1675	2.101	1	4nes_A Crystal structure of Methanocaldococcus jannaschii UDP-GlcNAc 2-epimerase in complex with UDP-GlcNAc and UDP	94.1045	96.5	42.62	98.81
Amethyst_Illumina_multi-sample_FINAL_433	Amethyst_Illumina_multi-sample_FINAL_433_relaxed_rank_001_alphafold2_ptm_model_5_seed_000	3c4v_A	0.171	432	270	26	1	383	1	393	8.48e-20	607	4.073	1	3c4v_A Structure of the retaining glycosyltransferase MshA:The first step in mycothiol biosynthesis. Organism: Corynebacterium glutamicum : Complex with UDP and 1L-INS-1-P.	93.3061	96.38	48.28	98.88
Amethyst_Illumina_multi-sample_FINAL_434	Amethyst_Illumina_multi-sample_FINAL_434_relaxed_rank_001_alphafold2_ptm_model_5_seed_000	6p61_B	0.194	237	136	11	3	233	3	190	1.05e-13	413	3.794	1	6p61_B Structure of a Glycosyltransferase from Leptospira borgpetersenii serovar Hardjo-bovis (strain JB197)	89.5208	94.62	28.78	98.88
Amethyst_Illumina_multi-sample_FINAL_435	Amethyst_Illumina_multi-sample_FINAL_435_relaxed_rank_001_alphafold2_ptm_model_5_seed_000	6tvp_A	0.145	398	248	22	2	323	4	385	8.67e-15	452	5.32	1	6tvp_A Structure of Mycobacterium smegmatis alpha-maltose-1-phosphate synthase GlgM	94.2741	96.5	36.47	98.94
Amethyst_Illumina_multi-sample_FINAL_436	Amethyst_Illumina_multi-sample_FINAL_436_relaxed_rank_001_alphafold2_ptm_model_1_seed_000	5x8a_B	0.209	210	138	6	10	217	3	186	5.53e-10	322	4.668	1	5x8a_B Crystal structure of ATP bound thymidylate kinase from thermus thermophilus HB8	82.6455	90.56	31.94	96.88
Amethyst_Illumina_multi-sample_FINAL_437	Amethyst_Illumina_multi-sample_FINAL_437_relaxed_rank_001_alphafold2_ptm_model_3_seed_000	1ei6_A	0.107	520	281	31	2	477	16	396	2.75e-12	296	7.582	1	1ei6_A CRYSTAL STRUCTURE OF PHOSPHONOACETATE HYDROLASE COMPLEXED WITH PHOSPHONOFORMATE	93.1992	96	34.47	98.81
Amethyst_Illumina_multi-sample_FINAL_438	Amethyst_Illumina_multi-sample_FINAL_438_relaxed_rank_001_alphafold2_ptm_model_4_seed_000	3dli_C	0.209	239	147	14	13	227	1	221	1e-11	297	5.584	1	3dli_C Crystal structure of a SAM dependent methyltransferase from Archaeoglobus fulgidus	78.5747	90.56	26.02	98.62
Amethyst_Illumina_multi-sample_FINAL_439	Amethyst_Illumina_multi-sample_FINAL_439_relaxed_rank_001_alphafold2_ptm_model_3_seed_000	6s7t_A	0.087	770	455	44	1	588	1	704	3.1e-06	171	13.27	1	6s7t_A Cryo-EM structure of human oligosaccharyltransferase complex OST-B	57.4913	51.25	16.34	98.06
Amethyst_Illumina_multi-sample_FINAL_44_Amethyst_Borg_SRVP_65_4B_1_25m_complete_SR-VP_9_9_2021_65_4B_1_25m___21479___21664___1	Amethyst_Illumina_multi-sample_FINAL_44_Amethyst_Borg_SRVP_65_4B_1_25m_complete_SR-VP_9_9_2021_65_4B_1_25m___21479___21664___1_relaxed_rank_001_alphafold2_ptm_model_4_seed_000	6zxw_H	0.189	37	30	0	7	43	9	45	2.439	52	2.79	0.537	6zxw_H Structure of Archaeoglobus fulgidus Trm11-Trm112 m2G10 tRNA methyltransferase complex bound to sinefungin	79.6978	82.69	42.19	96.38
Amethyst_Illumina_multi-sample_FINAL_440	Amethyst_Illumina_multi-sample_FINAL_440_relaxed_rank_001_alphafold2_ptm_model_3_seed_000	5lw3_A	0.167	405	225	30	44	380	16	376	1.65e-12	474	3.251	1	5lw3_A Azotobacter vinelandii Mannuronan C-5 epimerase AlgE6 A-module	89.1437	95.06	33.03	98.94
Amethyst_Illumina_multi-sample_FINAL_441	Amethyst_Illumina_multi-sample_FINAL_441_relaxed_rank_001_alphafold2_ptm_model_5_seed_000	6nc6_A	0.172	423	312	16	22	417	3	414	7.49e-09	415	4.06	1	6nc6_A Lipid II flippase MurJ, inward closed conformation	89.579	94.88	24.47	98.88
Amethyst_Illumina_multi-sample_FINAL_442	Amethyst_Illumina_multi-sample_FINAL_442_relaxed_rank_001_alphafold2_ptm_model_2_seed_000	6uv6_B	0.179	245	164	9	26	252	37	262	1.38e-14	374	7.973	1	6uv6_B AtmM with bound rebeccamycin analogue	80.0897	89.56	25.83	98.56
Amethyst_Illumina_multi-sample_FINAL_443	Amethyst_Illumina_multi-sample_FINAL_443_relaxed_rank_001_alphafold2_ptm_model_4_seed_000	4ru4_B	0.168	89	51	6	171	245	109	188	0.07148	103	2.848	1	4ru4_B Crystal structure of the tailspike protein gp49 from Pseudomonas phage LKA1	71.6469	78.38	24.22	94.88
Amethyst_Illumina_multi-sample_FINAL_444	Amethyst_Illumina_multi-sample_FINAL_444_relaxed_rank_001_alphafold2_ptm_model_4_seed_000	4ru4_B	0.19	84	49	6	194	262	109	188	0.09859	103	1.494	1	4ru4_B Crystal structure of the tailspike protein gp49 from Pseudomonas phage LKA1	84.8487	88.56	40.88	98.31
Amethyst_Illumina_multi-sample_FINAL_445	Amethyst_Illumina_multi-sample_FINAL_445_relaxed_rank_001_alphafold2_ptm_model_1_seed_000	1bxv_A	0.18	105	68	3	34	136	2	90	1.307e-05	186	3.483	1	1bxv_A REDUCED PLASTOCYANIN FROM SYNECHOCOCCUS SP.	66.5795	72.31	23	98.38
Amethyst_Illumina_multi-sample_FINAL_446	Amethyst_Illumina_multi-sample_FINAL_446_relaxed_rank_001_alphafold2_ptm_model_5_seed_000	6i9a_A	0.101	432	220	34	35	364	1	366	7.836e-05	99	7.959	0.999	6i9a_A Porphyromonas gingivalis gingipain K (Kgp) in complex with inhibitor KYT-36	89.6908	98.19	26.5	98.94
Amethyst_Illumina_multi-sample_FINAL_448_Amethyst_Borg_SRVP_65_4B_1_25m_complete_SR-VP_9_9_2021_65_4B_1_25m___346629___347177___1	Amethyst_Illumina_multi-sample_FINAL_448_Amethyst_Borg_SRVP_65_4B_1_25m_complete_SR-VP_9_9_2021_65_4B_1_25m___346629___347177___1_relaxed_rank_001_alphafold2_ptm_model_2_seed_000	7x2c_F	0.131	213	116	11	6	179	14	196	0.8629	32	13.87	0.106	7x2c_F Cryo-EM structure of the fenoldopam-bound D1 dopamine receptor and mini-Gs complex	88.4756	92.19	45.34	98.38
Amethyst_Illumina_multi-sample_FINAL_449_Amethyst_Borg_SRVP_65_4B_1_25m_complete_SR-VP_9_9_2021_65_4B_1_25m___347178___347303___1	Amethyst_Illumina_multi-sample_FINAL_449_Amethyst_Borg_SRVP_65_4B_1_25m_complete_SR-VP_9_9_2021_65_4B_1_25m___347178___347303___1_relaxed_rank_001_alphafold2_ptm_model_5_seed_000	4tma_J	0.295	44	26	2	2	41	1	43	0.5892	53	4.432	0.569	4tma_J Crystal structure of gyrase bound to its inhibitor YacG	95.738	97.88	74.12	98.62
Amethyst_Illumina_multi-sample_FINAL_45_Amethyst_Borg_SRVP_65_4B_1_25m_complete_SR-VP_9_9_2021_65_4B_1_25m___21691___21990___1	Amethyst_Illumina_multi-sample_FINAL_45_Amethyst_Borg_SRVP_65_4B_1_25m_complete_SR-VP_9_9_2021_65_4B_1_25m___21691___21990___1_relaxed_rank_001_alphafold2_ptm_model_3_seed_000	3nm7_B	0.138	36	31	0	58	93	12	47	0.2019	78	1.96	0.978	3nm7_B Crystal Structure of Borrelia burgdorferi Pur-alpha	83.9298	87.75	34.25	93.94
Amethyst_Illumina_multi-sample_FINAL_450	Amethyst_Illumina_multi-sample_FINAL_450_relaxed_rank_001_alphafold2_ptm_model_5_seed_000	1t0b_H	0.15	232	142	14	65	256	3	219	4.43e-06	182	4.912	1	1t0b_H Structure of ThuA-like protein from Bacillus stearothermophilus	56.6599	52.59	20.02	96.19
Amethyst_Illumina_multi-sample_FINAL_451_Amethyst_Borg_SRVP_65_4B_1_25m_complete_SR-VP_9_9_2021_65_4B_1_25m___351988___352509___1	Amethyst_Illumina_multi-sample_FINAL_451_Amethyst_Borg_SRVP_65_4B_1_25m_complete_SR-VP_9_9_2021_65_4B_1_25m___351988___352509___1_relaxed_rank_001_alphafold2_ptm_model_2_seed_000	2qki_E	0.141	127	86	10	24	144	77	186	5.709e-05	170	4.018	1	2qki_E Human C3c in complex with the inhibitor compstatin	77.7433	90.69	34.38	98.25
Amethyst_Illumina_multi-sample_FINAL_452	Amethyst_Illumina_multi-sample_FINAL_452_relaxed_rank_001_alphafold2_ptm_model_5_seed_000	5gpy_A	0.149	107	70	6	120	224	6	93	0.111	79	4.464	0.981	5gpy_A Crystal structure of the human TFIIE complex	80.3247	89.69	21.03	98.56
Amethyst_Illumina_multi-sample_FINAL_453	Amethyst_Illumina_multi-sample_FINAL_453_relaxed_rank_001_alphafold2_ptm_model_2_seed_000	1e4g_T	0.076	39	33	1	124	162	2	37	0.5506	62	1.701	0.817	1e4g_T FtsA (ATP-bound form) from Thermotoga maritima	43.9622	39.62	21.45	83.62
Amethyst_Illumina_multi-sample_FINAL_454_Amethyst_Borg_SRVP_65_4B_1_25m_complete_SR-VP_9_9_2021_65_4B_1_25m___354475___354993___1	Amethyst_Illumina_multi-sample_FINAL_454_Amethyst_Borg_SRVP_65_4B_1_25m_complete_SR-VP_9_9_2021_65_4B_1_25m___354475___354993___1_relaxed_rank_001_alphafold2_ptm_model_3_seed_000	3s9o_B	0.142	126	95	5	58	172	18	141	0.09838	76	10.67	0.971	3s9o_B The Focal Adhesion Targeting (FAT) domain of the Focal Adhesion Kinase showing N-terminal interactions in cis	86.5925	88.69	59.88	96.19
Amethyst_Illumina_multi-sample_FINAL_455_Amethyst_Borg_SRVP_65_4B_1_25m_complete_SR-VP_9_9_2021_65_4B_1_25m___355037___355630___1	Amethyst_Illumina_multi-sample_FINAL_455_Amethyst_Borg_SRVP_65_4B_1_25m_complete_SR-VP_9_9_2021_65_4B_1_25m___355037___355630___1_relaxed_rank_001_alphafold2_ptm_model_1_seed_000	7r1m_C	0.109	164	110	11	38	190	10	148	0.0003658	107	12	1	7r1m_C Crystal structure of ExsFA, a Bacillus cereus spore exosporium protein	68.44	70.5	27.94	88.81
Amethyst_Illumina_multi-sample_FINAL_456	Amethyst_Illumina_multi-sample_FINAL_456_relaxed_rank_001_alphafold2_ptm_model_4_seed_000	1l0q_C	0.359	428	196	22	30	429	1	378	8.08e-28	1012	13.37	1	1l0q_C Tandem YVTN beta-propeller and PKD domains from an archaeal surface layer protein	89.3056	94.75	28.66	98.69
Amethyst_Illumina_multi-sample_FINAL_457	Amethyst_Illumina_multi-sample_FINAL_457_relaxed_rank_001_alphafold2_ptm_model_3_seed_000	4tpu_A	0.2	60	47	1	331	389	107	166	0.2181	56	4.773	0.663	4tpu_A CRYSTAL STRUCTURE OF FERREDOXIN-DEPENDENT DISULFIDE REDUCTASE FROM METHANOSARCINA ACETIVORANS	75.838	82.25	33.47	95.62
Amethyst_Illumina_multi-sample_FINAL_458_Amethyst_Borg_SRVP_65_4B_1_25m_complete_SR-VP_9_9_2021_65_4B_1_25m___359621___359869___1	Amethyst_Illumina_multi-sample_FINAL_458_Amethyst_Borg_SRVP_65_4B_1_25m_complete_SR-VP_9_9_2021_65_4B_1_25m___359621___359869___1_relaxed_rank_001_alphafold2_ptm_model_4_seed_000	4arq_B	0.096	62	55	1	8	69	73	133	0.2981	58	4.431	0.72	4arq_B Structure of the pesticin S89C, S285C double mutant	59.2055	62.19	33.22	76.12
Amethyst_Illumina_multi-sample_FINAL_459	Amethyst_Illumina_multi-sample_FINAL_459_relaxed_rank_001_alphafold2_ptm_model_2_seed_000	3cis_B	0.173	312	204	18	2	283	3	290	2.22e-13	410	4.308	1	3cis_B The Crystal Structure of Rv2623 from Mycobacterium tuberculosis	88.3432	93.62	48.59	98.75
Amethyst_Illumina_multi-sample_FINAL_46_Amethyst_Borg_SRVP_65_4B_1_25m_complete_SR-VP_9_9_2021_65_4B_1_25m___22053___22634___1	Amethyst_Illumina_multi-sample_FINAL_46_Amethyst_Borg_SRVP_65_4B_1_25m_complete_SR-VP_9_9_2021_65_4B_1_25m___22053___22634___1_relaxed_rank_001_alphafold2_ptm_model_3_seed_000	7n6g_5V	0.112	71	55	3	16	83	13	78	4.091	25	11.09	0.057	7n6g_5V C1 of central pair	41.5211	42.41	20.69	68.56
Amethyst_Illumina_multi-sample_FINAL_460_Amethyst_Borg_SRVP_65_4B_1_25m_complete_SR-VP_9_9_2021_65_4B_1_25m___361215___361403___1	Amethyst_Illumina_multi-sample_FINAL_460_Amethyst_Borg_SRVP_65_4B_1_25m_complete_SR-VP_9_9_2021_65_4B_1_25m___361215___361403___1_relaxed_rank_001_alphafold2_ptm_model_1_seed_000	3gce_A	0.159	88	42	3	2	57	17	104	1.225	38	9.905	0.179	3gce_A Ferredoxin of carbazole 1,9a-dioxygenase from Nocardioides aromaticivorans IC177	65.9299	67	45.53	77.25
Amethyst_Illumina_multi-sample_FINAL_461_Amethyst_Borg_SRVP_65_4B_1_25m_complete_SR-VP_9_9_2021_65_4B_1_25m___361405___361743___1	Amethyst_Illumina_multi-sample_FINAL_461_Amethyst_Borg_SRVP_65_4B_1_25m_complete_SR-VP_9_9_2021_65_4B_1_25m___361405___361743___1_relaxed_rank_001_alphafold2_ptm_model_2_seed_000	4rgu_A	0.259	27	20	0	85	111	65	91	1.075	58	1.845	0.72	4rgu_A Crystal Structure of Putative MarR Family Transcriptional Regulator HcaR from Acinetobacter sp. ADP complexed with ferulic acid	38.2193	39.09	18.3	51.38
Amethyst_Illumina_multi-sample_FINAL_462	Amethyst_Illumina_multi-sample_FINAL_462_relaxed_rank_001_alphafold2_ptm_model_4_seed_000	7r7j_A	0.283	388	212	18	17	374	1	352	8.22e-20	577	4.746	1	7r7j_A Crystal structure of RadD with ADP	76.8696	80.81	24.44	97.38
Amethyst_Illumina_multi-sample_FINAL_463	Amethyst_Illumina_multi-sample_FINAL_463_relaxed_rank_001_alphafold2_ptm_model_4_seed_000	7r7j_A	0.251	389	225	16	5	363	1	353	3.09e-20	586	4.498	1	7r7j_A Crystal structure of RadD with ADP	76.3774	81.81	24.27	97.75
Amethyst_Illumina_multi-sample_FINAL_464	Amethyst_Illumina_multi-sample_FINAL_464_relaxed_rank_001_alphafold2_ptm_model_3_seed_000	7z34_D	0.12	50	31	1	138	187	31	67	0.6597	49	4.642	0.442	7z34_D Structure of pre-60S particle bound to DRG1(AFG2)	39.4341	34.38	21.28	64.31
Amethyst_Illumina_multi-sample_FINAL_466_Amethyst_Borg_SRVP_65_4B_1_25m_complete_SR-VP_9_9_2021_65_4B_1_25m___369149___369499___1	Amethyst_Illumina_multi-sample_FINAL_466_Amethyst_Borg_SRVP_65_4B_1_25m_complete_SR-VP_9_9_2021_65_4B_1_25m___369149___369499___1_relaxed_rank_001_alphafold2_ptm_model_3_seed_000	4m9k_A	0.133	15	13	0	88	102	50	64	9.155	29	0.794	0.082	4m9k_A NS2B-NS3 protease from dengue virus at pH 5.5	56.8308	58.19	36.81	73.75
Amethyst_Illumina_multi-sample_FINAL_467_Amethyst_Borg_SRVP_65_4B_1_25m_complete_SR-VP_9_9_2021_65_4B_1_25m___369687___370220___1	Amethyst_Illumina_multi-sample_FINAL_467_Amethyst_Borg_SRVP_65_4B_1_25m_complete_SR-VP_9_9_2021_65_4B_1_25m___369687___370220___1_relaxed_rank_001_alphafold2_ptm_model_4_seed_000	5vla_A	0.063	47	44	0	6	52	20	66	2.615	36	4.434	0.15	5vla_A Short PCSK9 delta-P' complex with Fusion2 peptide	35.314	33.62	21.55	57.34
Amethyst_Illumina_multi-sample_FINAL_468	Amethyst_Illumina_multi-sample_FINAL_468_relaxed_rank_001_alphafold2_ptm_model_2_seed_000	2w87_B	0.094	148	100	8	68	195	6	139	0.0009996	109	8.875	1	2w87_B Xyl-CBM35 in complex with glucuronic acid containing disaccharide.	49.2664	48.81	26.03	72.81
Amethyst_Illumina_multi-sample_FINAL_469_Amethyst_Borg_SRVP_65_4B_1_25m_complete_SR-VP_9_9_2021_65_4B_1_25m___371712___371921___1	Amethyst_Illumina_multi-sample_FINAL_469_Amethyst_Borg_SRVP_65_4B_1_25m_complete_SR-VP_9_9_2021_65_4B_1_25m___371712___371921___1_relaxed_rank_001_alphafold2_ptm_model_4_seed_000	5cuk_A	0.126	63	45	5	8	60	31	93	1.062	37	4.111	0.164	5cuk_A Crystal structure of the PscP SS domain	62.4669	66.44	32.5	84
Amethyst_Illumina_multi-sample_FINAL_47_Amethyst_Borg_SRVP_65_4B_1_25m_complete_SR-VP_9_9_2021_65_4B_1_25m___22768___22932___1	Amethyst_Illumina_multi-sample_FINAL_47_Amethyst_Borg_SRVP_65_4B_1_25m_complete_SR-VP_9_9_2021_65_4B_1_25m___22768___22932___1_relaxed_rank_001_alphafold2_ptm_model_4_seed_000	6jsx_B	0.17	47	31	3	8	47	7	52	0.8918	48	3.057	0.411	6jsx_B Structure of a flagellin protein, HpFlaG	66.7397	70.69	32.69	80.19
Amethyst_Illumina_multi-sample_FINAL_470_Amethyst_Borg_SRVP_65_4B_1_25m_complete_SR-VP_9_9_2021_65_4B_1_25m___371942___372367___1	Amethyst_Illumina_multi-sample_FINAL_470_Amethyst_Borg_SRVP_65_4B_1_25m_complete_SR-VP_9_9_2021_65_4B_1_25m___371942___372367___1_relaxed_rank_001_alphafold2_ptm_model_4_seed_000	1wve_D	0.328	67	43	1	39	105	6	70	0.02594	120	2.266	1	1wve_D p-Cresol Methylhydroxylase: Alteration of the Structure of the Flavoprotein Subunit upon its Binding to the Cytochrome Subunit	76.5249	83.88	42	97.38
Amethyst_Illumina_multi-sample_FINAL_471_Amethyst_Borg_SRVP_65_4B_1_25m_complete_SR-VP_9_9_2021_65_4B_1_25m___372402___372614___1	Amethyst_Illumina_multi-sample_FINAL_471_Amethyst_Borg_SRVP_65_4B_1_25m_complete_SR-VP_9_9_2021_65_4B_1_25m___372402___372614___1_relaxed_rank_001_alphafold2_ptm_model_3_seed_000	1kqk_A	0.391	69	42	0	2	70	3	71	2.01e-07	305	0.85	1	1kqk_A Solution Structure of the N-terminal Domain of a Potential Copper-translocating P-type ATPase from Bacillus subtilis in the Cu(I)loaded State	91.468	92.88	75.75	96
Amethyst_Illumina_multi-sample_FINAL_472_Amethyst_Borg_SRVP_65_4B_1_25m_complete_SR-VP_9_9_2021_65_4B_1_25m___373164___373709___1	Amethyst_Illumina_multi-sample_FINAL_472_Amethyst_Borg_SRVP_65_4B_1_25m_complete_SR-VP_9_9_2021_65_4B_1_25m___373164___373709___1_relaxed_rank_001_alphafold2_ptm_model_1_seed_000	3idu_A	0.129	124	87	6	67	180	3	115	1.23e-06	225	5.622	1	3idu_A Crystal Structure of the CARDB domain of the PF1109 protein in complex with di-metal ions from Pyrococcus furiosus, Northeast Structural Genomics Consortium Target PfR193A	83.361	91.81	39.84	98.12
Amethyst_Illumina_multi-sample_FINAL_473	Amethyst_Illumina_multi-sample_FINAL_473_relaxed_rank_001_alphafold2_ptm_model_3_seed_000	6yxd_A	0.103	223	164	7	8	202	59	273	1.308	45	10.75	0.326	6yxd_A Room temperature structure of human adiponectin receptor 2 (ADIPOR2) at 2.9 A resolution determined by Serial Crystallography (SSX) using CrystalDirect	78.0419	82.81	42.34	93.62
Amethyst_Illumina_multi-sample_FINAL_474	Amethyst_Illumina_multi-sample_FINAL_474_relaxed_rank_001_alphafold2_ptm_model_3_seed_000	5mm0_A	0.25	303	176	15	18	295	4	280	2.45e-13	341	6.492	1	5mm0_A Dolichyl phosphate mannose synthase in complex with GDP-mannose and Mn2+ (donor complex)	82.2572	89.88	33.59	98.19
Amethyst_Illumina_multi-sample_FINAL_475	Amethyst_Illumina_multi-sample_FINAL_475_relaxed_rank_001_alphafold2_ptm_model_4_seed_000	6n1x_A	0.222	395	262	16	1	372	5	377	1.44e-25	834	3.245	1	6n1x_A BshA from Staphylococcus aureus complexed with UDP and N-acetylglucosamine	93.2226	96.44	56.16	98.81
Amethyst_Illumina_multi-sample_FINAL_476	Amethyst_Illumina_multi-sample_FINAL_476_relaxed_rank_001_alphafold2_ptm_model_3_seed_000	3c4v_A	0.203	402	256	18	1	348	1	392	1.6e-21	708	3.395	1	3c4v_A Structure of the retaining glycosyltransferase MshA:The first step in mycothiol biosynthesis. Organism: Corynebacterium glutamicum : Complex with UDP and 1L-INS-1-P.	92.9072	97	45.69	98.81
Amethyst_Illumina_multi-sample_FINAL_477	Amethyst_Illumina_multi-sample_FINAL_477_relaxed_rank_001_alphafold2_ptm_model_4_seed_000	6s7o_A	0.12	557	359	28	210	671	16	536	4.565e-05	171	12.49	1	6s7o_A Cryo-EM structure of human oligosaccharyltransferase complex OST-A	90.6318	94.06	34.41	98.75
Amethyst_Illumina_multi-sample_FINAL_478	Amethyst_Illumina_multi-sample_FINAL_478_relaxed_rank_001_alphafold2_ptm_model_5_seed_000	7chu_C	0.147	340	184	31	86	359	90	389	1.166e-05	202	5.699	1	7chu_C Geobacillus virus E2 - ORF18	81.717	91.81	30.31	98.88
Amethyst_Illumina_multi-sample_FINAL_479	Amethyst_Illumina_multi-sample_FINAL_479_relaxed_rank_001_alphafold2_ptm_model_5_seed_000	6nc6_A	0.139	415	326	16	18	410	3	408	5.19e-08	385	3.425	1	6nc6_A Lipid II flippase MurJ, inward closed conformation	89.7691	96.19	34.56	98.81
Amethyst_Illumina_multi-sample_FINAL_48_Amethyst_Borg_SRVP_65_4B_1_25m_complete_SR-VP_9_9_2021_65_4B_1_25m___22968___23111___1	Amethyst_Illumina_multi-sample_FINAL_48_Amethyst_Borg_SRVP_65_4B_1_25m_complete_SR-VP_9_9_2021_65_4B_1_25m___22968___23111___1_relaxed_rank_001_alphafold2_ptm_model_3_seed_000	2fqm_C	0.125	48	40	2	1	47	20	66	4.685	29	6.817	0.082	2fqm_C Crystal structure of the oligomerization domain of the phosphoprotein of vesicular stomatitis virus	66.5237	68.69	46.59	82.88
Amethyst_Illumina_multi-sample_FINAL_480	Amethyst_Illumina_multi-sample_FINAL_480_relaxed_rank_001_alphafold2_ptm_model_3_seed_000	4zrm_B	0.365	290	176	6	2	286	14	300	2.28e-29	1029	1.778	1	4zrm_B Crystal Structure of UDP-Glucose 4-Epimerase (TM0509) from Hyperthermophilic Eubacterium Thermotoga maritima	93.942	97.19	46.25	98.88
Amethyst_Illumina_multi-sample_FINAL_481	Amethyst_Illumina_multi-sample_FINAL_481_relaxed_rank_001_alphafold2_ptm_model_4_seed_000	2pn1_A	0.13	322	229	15	2	313	4	284	2.57e-16	479	4.182	1	2pn1_A Crystal structure of carbamoylphosphate synthase large subunit (split gene in MJ) (ZP_00538348.1) from Exiguobacterium sp. 255-15 at 2.00 A resolution	89.2396	92.81	42.88	98.62
Amethyst_Illumina_multi-sample_FINAL_482	Amethyst_Illumina_multi-sample_FINAL_482_relaxed_rank_001_alphafold2_ptm_model_3_seed_000	7z6k_A	0.134	298	192	18	20	278	54	324	6.92e-09	208	10.15	1	7z6k_A CRYSTAL STRUCTURE OF WEISSELLA VIRIDESCENS FEMXVV NON-RIBOSOMAL AMINO ACID TRANSFERASE IN COMPLEX WITH A PEPTIDYL-XNA CONJUGATE	88.5569	93.69	32.69	98.69
Amethyst_Illumina_multi-sample_FINAL_483	Amethyst_Illumina_multi-sample_FINAL_483_relaxed_rank_001_alphafold2_ptm_model_4_seed_000	7z6k_A	0.161	298	186	19	33	292	54	325	3.55e-10	242	11.11	1	7z6k_A CRYSTAL STRUCTURE OF WEISSELLA VIRIDESCENS FEMXVV NON-RIBOSOMAL AMINO ACID TRANSFERASE IN COMPLEX WITH A PEPTIDYL-XNA CONJUGATE	87.4201	93	30.2	98.44
Amethyst_Illumina_multi-sample_FINAL_485	Amethyst_Illumina_multi-sample_FINAL_485_relaxed_rank_001_alphafold2_ptm_model_4_seed_000	1xf8_A	0.148	358	240	23	2	321	1	331	1.56e-13	402	4.269	1	1xf8_A Crystal Structure of Weissella viridescens FemX (Y254F) Mutant	89.8662	96.12	27.55	98.75
Amethyst_Illumina_multi-sample_FINAL_486	Amethyst_Illumina_multi-sample_FINAL_486_relaxed_rank_001_alphafold2_ptm_model_5_seed_000	4e2o_A	0.104	490	276	29	92	465	1	443	1.15e-08	185	6.851	1	4e2o_A Crystal structure of alpha-amylase from Geobacillus thermoleovorans, GTA, complexed with acarbose	79.0304	92.19	17.69	98.88
Amethyst_Illumina_multi-sample_FINAL_487	Amethyst_Illumina_multi-sample_FINAL_487_relaxed_rank_001_alphafold2_ptm_model_4_seed_000	1bxv_A	0.222	108	61	8	34	137	3	91	3.19e-06	201	5.29	1	1bxv_A REDUCED PLASTOCYANIN FROM SYNECHOCOCCUS SP.	67.072	70.31	20.77	98.31
Amethyst_Illumina_multi-sample_FINAL_488	Amethyst_Illumina_multi-sample_FINAL_488_relaxed_rank_001_alphafold2_ptm_model_5_seed_000	4i4b_A	0.284	376	246	9	6	362	8	379	4.31e-31	1160	2.065	1	4i4b_A HMG-CoA Reductase from Pseudomonas mevalonii complexed with NAD and intermediate hemiacetal form of HMG-CoA	91.7345	95.44	35.03	98.94
Amethyst_Illumina_multi-sample_FINAL_489_Amethyst_Borg_SRVP_65_4B_1_25m_complete_SR-VP_9_9_2021_65_4B_1_25m___391418___391708___1	Amethyst_Illumina_multi-sample_FINAL_489_Amethyst_Borg_SRVP_65_4B_1_25m_complete_SR-VP_9_9_2021_65_4B_1_25m___391418___391708___1_relaxed_rank_001_alphafold2_ptm_model_4_seed_000	1whr_A	0.126	79	62	4	23	96	15	91	3.087	31	7.286	0.098	1whr_A Solution structure of the R3H domain from human hypothetical protein BAA76846	59.8209	61.34	42.5	68.88
Amethyst_Illumina_multi-sample_FINAL_49_Amethyst_Borg_SRVP_65_4B_1_25m_complete_SR-VP_9_9_2021_65_4B_1_25m___23157___23351___1	Amethyst_Illumina_multi-sample_FINAL_49_Amethyst_Borg_SRVP_65_4B_1_25m_complete_SR-VP_9_9_2021_65_4B_1_25m___23157___23351___1_relaxed_rank_001_alphafold2_ptm_model_1_seed_000	2hoa_A	0.187	64	48	2	1	63	1	61	5.064	33	7.725	0.116	2hoa_A STRUCTURE DETERMINATION OF THE ANTP(C39->S) HOMEODOMAIN FROM NUCLEAR MAGNETIC RESONANCE DATA IN SOLUTION USING A NOVEL STRATEGY FOR THE STRUCTURE CALCULATION WITH THE PROGRAMS DIANA, CALIBA, HABAS AND GLOMSA	62.8793	64.81	38.66	74.31
Amethyst_Illumina_multi-sample_FINAL_490	Amethyst_Illumina_multi-sample_FINAL_490_relaxed_rank_001_alphafold2_ptm_model_3_seed_000	4r61_A	0.138	137	110	2	217	345	1	137	0.2771	71	5.105	0.941	4r61_A Crystal structure of a rationally designed single-chain protein mimicking a trimeric gp41 N-terminal heptad-repeat region	84.6407	88.38	41.75	97
Amethyst_Illumina_multi-sample_FINAL_491_Amethyst_Borg_SRVP_65_4B_1_25m_complete_SR-VP_9_9_2021_65_4B_1_25m___393158___393550___1	Amethyst_Illumina_multi-sample_FINAL_491_Amethyst_Borg_SRVP_65_4B_1_25m_complete_SR-VP_9_9_2021_65_4B_1_25m___393158___393550___1_relaxed_rank_001_alphafold2_ptm_model_4_seed_000	3pja_C	0.111	63	50	2	69	128	147	206	4.788	42	4.256	0.254	3pja_C Crystal structure of human C3PO complex	57.0546	56.81	34.78	71.25
Amethyst_Illumina_multi-sample_FINAL_492_Amethyst_Borg_SRVP_65_4B_1_25m_complete_SR-VP_9_9_2021_65_4B_1_25m___393683___394189___1	Amethyst_Illumina_multi-sample_FINAL_492_Amethyst_Borg_SRVP_65_4B_1_25m_complete_SR-VP_9_9_2021_65_4B_1_25m___393683___394189___1_relaxed_rank_001_alphafold2_ptm_model_5_seed_000	3zta_A	0.142	154	87	10	3	153	4	115	1.172	31	14.7	0.098	3zta_A The bacterial stressosome: a modular system that has been adapted to control secondary messenger signaling	44.6817	44.09	20.23	65.62
Amethyst_Illumina_multi-sample_FINAL_493_Amethyst_Borg_SRVP_65_4B_1_25m_complete_SR-VP_9_9_2021_65_4B_1_25m___394320___394493___1	Amethyst_Illumina_multi-sample_FINAL_493_Amethyst_Borg_SRVP_65_4B_1_25m_complete_SR-VP_9_9_2021_65_4B_1_25m___394320___394493___1_relaxed_rank_001_alphafold2_ptm_model_3_seed_000	2nab_A	0.194	36	29	0	20	55	6	41	3.761	37	3.499	0.164	2nab_A Nizp1-C2HR zinc finger structure	64.1072	60.31	39.59	85.88
Amethyst_Illumina_multi-sample_FINAL_494_Amethyst_Borg_SRVP_65_4B_1_25m_complete_SR-VP_9_9_2021_65_4B_1_25m___395328___395702___1	Amethyst_Illumina_multi-sample_FINAL_494_Amethyst_Borg_SRVP_65_4B_1_25m_complete_SR-VP_9_9_2021_65_4B_1_25m___395328___395702___1_relaxed_rank_001_alphafold2_ptm_model_5_seed_000	1x4m_A	0.15	73	50	3	25	97	33	93	0.3433	32	9.609	0.106	1x4m_A Solution structure of KH domain in Far upstream element binding protein 1	81.2716	88	44.06	95.5
Amethyst_Illumina_multi-sample_FINAL_495_Amethyst_Borg_SRVP_65_4B_1_25m_complete_SR-VP_9_9_2021_65_4B_1_25m___395794___395997___1	Amethyst_Illumina_multi-sample_FINAL_495_Amethyst_Borg_SRVP_65_4B_1_25m_complete_SR-VP_9_9_2021_65_4B_1_25m___395794___395997___1_relaxed_rank_001_alphafold2_ptm_model_2_seed_000	3vgd_A	0.142	56	41	4	7	59	3	54	2.242	41	2.835	0.233	3vgd_A Ctystal structure of glycosyltrehalose trehalohydrolase (D252E)	44.5385	44.94	32.19	55.47
Amethyst_Illumina_multi-sample_FINAL_496_Amethyst_Borg_SRVP_65_4B_1_25m_complete_SR-VP_9_9_2021_65_4B_1_25m___395999___396241___1	Amethyst_Illumina_multi-sample_FINAL_496_Amethyst_Borg_SRVP_65_4B_1_25m_complete_SR-VP_9_9_2021_65_4B_1_25m___395999___396241___1_relaxed_rank_001_alphafold2_ptm_model_5_seed_000	3zs8_C	0.121	66	56	2	10	74	2	66	3.988	43	3.363	0.277	3zs8_C S. cerevisiae Get3 complexed with a cytosolic Get1 fragment	85.3855	88.69	57.22	93.94
Amethyst_Illumina_multi-sample_FINAL_497_Amethyst_Borg_SRVP_65_4B_1_25m_complete_SR-VP_9_9_2021_65_4B_1_25m___396668___396799___1	Amethyst_Illumina_multi-sample_FINAL_497_Amethyst_Borg_SRVP_65_4B_1_25m_complete_SR-VP_9_9_2021_65_4B_1_25m___396668___396799___1_relaxed_rank_001_alphafold2_ptm_model_3_seed_000	6r0z_G	0.121	41	33	2	6	43	77	117	8.063	23	9.752	0.045	6r0z_G Thermus thermophilus V/A-type ATPase/synthase, rotational state 1L	54.4255	54.72	44.69	66.38
Amethyst_Illumina_multi-sample_FINAL_499_Amethyst_Borg_SRVP_65_4B_1_25m_complete_SR-VP_9_9_2021_65_4B_1_25m___398275___398430___1	Amethyst_Illumina_multi-sample_FINAL_499_Amethyst_Borg_SRVP_65_4B_1_25m_complete_SR-VP_9_9_2021_65_4B_1_25m___398275___398430___1_relaxed_rank_001_alphafold2_ptm_model_2_seed_000	1yk5_D	0.538	52	23	1	1	51	1	52	3.56e-07	282	0.8232	1	1yk5_D Pyrococcus abyssi rubredoxin	94.0627	95.19	71.56	98.12
Amethyst_Illumina_multi-sample_FINAL_5_Amethyst_Borg_SRVP_65_4B_1_25m_complete_SR-VP_9_9_2021_65_4B_1_25m___2668___2787___1	Amethyst_Illumina_multi-sample_FINAL_5_Amethyst_Borg_SRVP_65_4B_1_25m_complete_SR-VP_9_9_2021_65_4B_1_25m___2668___2787___1_relaxed_rank_001_alphafold2_ptm_model_3_seed_000	7ju4_E	0.138	36	31	0	2	37	20	55	6.228	23	12.72	0.045	7ju4_E Radial spoke 2 stalk, IDAc, and N-DRC attached with doublet microtubule	67.4907	65.5	54.06	83.25
Amethyst_Illumina_multi-sample_FINAL_50_Amethyst_Borg_SRVP_65_4B_1_25m_complete_SR-VP_9_9_2021_65_4B_1_25m___23403___23969___1	Amethyst_Illumina_multi-sample_FINAL_50_Amethyst_Borg_SRVP_65_4B_1_25m_complete_SR-VP_9_9_2021_65_4B_1_25m___23403___23969___1_relaxed_rank_001_alphafold2_ptm_model_4_seed_000	5dqw_B	0.176	193	132	8	3	187	1	174	0.001137	174	4.375	1	5dqw_B The crystal structure of Bacillus subtilis YpgQ in complex with ADP	96.8385	97.94	55.47	98.81
Amethyst_Illumina_multi-sample_FINAL_500_Amethyst_Borg_SRVP_65_4B_1_25m_complete_SR-VP_9_9_2021_65_4B_1_25m___398540___399007___1	Amethyst_Illumina_multi-sample_FINAL_500_Amethyst_Borg_SRVP_65_4B_1_25m_complete_SR-VP_9_9_2021_65_4B_1_25m___398540___399007___1_relaxed_rank_001_alphafold2_ptm_model_2_seed_000	2qdw_A	0.306	88	55	3	73	155	19	105	4.07e-08	294	2.147	1	2qdw_A Structure of Cu(I) form of the M51A mutant of amicyanin	78.5037	94.69	44.31	98.88
Amethyst_Illumina_multi-sample_FINAL_501_Amethyst_Borg_SRVP_65_4B_1_25m_complete_SR-VP_9_9_2021_65_4B_1_25m___398945___399409___-1	Amethyst_Illumina_multi-sample_FINAL_501_Amethyst_Borg_SRVP_65_4B_1_25m_complete_SR-VP_9_9_2021_65_4B_1_25m___398945___399409___-1_relaxed_rank_001_alphafold2_ptm_model_5_seed_000	5hfm_A	0.123	73	63	1	66	138	2	73	3.96	49	2.508	0.442	5hfm_A Gp41-targeting HIV-1 fusion inhibitors with hook-like Ile-Asp-Leu tail	54.8146	54.88	34.84	67.5
Amethyst_Illumina_multi-sample_FINAL_502	Amethyst_Illumina_multi-sample_FINAL_502_relaxed_rank_001_alphafold2_ptm_model_5_seed_000	6w98_A	0.102	186	119	11	40	187	371	546	0.0003988	121	5.383	1	6w98_A Single-Particle Cryo-EM Structure of Arabinofuranosyltransferase AftD from Mycobacteria	95.3185	96.94	61.28	98.94
Amethyst_Illumina_multi-sample_FINAL_503	Amethyst_Illumina_multi-sample_FINAL_503_relaxed_rank_001_alphafold2_ptm_model_3_seed_000	7sny_A	0.12	58	48	2	77	131	101	158	1.164	52	3.51	0.537	7sny_A 2.10A Resolution Structure of NanoBiT Complementation Reporter Large Subunit LgBiT	50.1285	40.66	23.8	95
Amethyst_Illumina_multi-sample_FINAL_504_Amethyst_Borg_SRVP_65_4B_1_25m_complete_SR-VP_9_9_2021_65_4B_1_25m___401566___402012___1	Amethyst_Illumina_multi-sample_FINAL_504_Amethyst_Borg_SRVP_65_4B_1_25m_complete_SR-VP_9_9_2021_65_4B_1_25m___401566___402012___1_relaxed_rank_001_alphafold2_ptm_model_4_seed_000	4jdz_A	0.188	122	76	5	30	138	317	428	1.887e-05	204	4.825	1	4jdz_A Structures of SdrD from Staphylococcus aureus reveal the molecular mechanism of how the cell surface receptors recognize their ligands	83.8447	95.69	37.31	98.81
Amethyst_Illumina_multi-sample_FINAL_505	Amethyst_Illumina_multi-sample_FINAL_505_relaxed_rank_001_alphafold2_ptm_model_3_seed_000	6fhz_A	0.153	462	323	19	15	432	3	440	3.82e-07	335	6.204	1	6fhz_A Inward-facing conformation of a multidrug resistance MATE family transporter of the MOP superfamily.	87.8863	93.44	31.5	98.44
Amethyst_Illumina_multi-sample_FINAL_506_Amethyst_Borg_SRVP_65_4B_1_25m_complete_SR-VP_9_9_2021_65_4B_1_25m___403515___403643___1	Amethyst_Illumina_multi-sample_FINAL_506_Amethyst_Borg_SRVP_65_4B_1_25m_complete_SR-VP_9_9_2021_65_4B_1_25m___403515___403643___1_relaxed_rank_001_alphafold2_ptm_model_3_seed_000	5svi_A	0.321	28	19	0	1	28	1	28	0.4268	57	2.674	0.692	5svi_A MORC3 CW domain in complex with unmodified histone H3	91.3527	95.69	51.47	98
Amethyst_Illumina_multi-sample_FINAL_507	Amethyst_Illumina_multi-sample_FINAL_507_relaxed_rank_001_alphafold2_ptm_model_2_seed_000	5mm1_A	0.276	239	149	9	6	235	2	225	1.79e-16	503	2.818	1	5mm1_A Dolichyl phosphate mannose synthase in complex with GDP and dolichyl phosphate mannose	90.6686	94.38	34.06	98.69
Amethyst_Illumina_multi-sample_FINAL_508	Amethyst_Illumina_multi-sample_FINAL_508_relaxed_rank_001_alphafold2_ptm_model_3_seed_000	6p61_C	0.264	208	133	6	3	208	1	190	5.53e-20	660	2.449	1	6p61_C Structure of a Glycosyltransferase from Leptospira borgpetersenii serovar Hardjo-bovis (strain JB197)	95.5338	97.81	47.66	98.94
Amethyst_Illumina_multi-sample_FINAL_509	Amethyst_Illumina_multi-sample_FINAL_509_relaxed_rank_001_alphafold2_ptm_model_2_seed_000	3c4v_A	0.103	425	266	25	1	347	1	388	2.1e-10	268	7.95	1	3c4v_A Structure of the retaining glycosyltransferase MshA:The first step in mycothiol biosynthesis. Organism: Corynebacterium glutamicum : Complex with UDP and 1L-INS-1-P.	89.8219	95.25	45.75	98.75
Amethyst_Illumina_multi-sample_FINAL_51	Amethyst_Illumina_multi-sample_FINAL_51_relaxed_rank_001_alphafold2_ptm_model_4_seed_000	4hia_B	0.037	27	25	1	211	236	96	122	2.178	33	2.864	0.116	4hia_B Crystal Structure of Rhodobacter Sphaeroides LOV protein	46.8602	47.88	23.88	77.19
Amethyst_Illumina_multi-sample_FINAL_510	Amethyst_Illumina_multi-sample_FINAL_510_relaxed_rank_001_alphafold2_ptm_model_3_seed_000	6uv6_B	0.155	257	166	14	25	261	37	262	4.1e-12	275	8.869	1	6uv6_B AtmM with bound rebeccamycin analogue	91.6601	95.19	45.28	98.62
Amethyst_Illumina_multi-sample_FINAL_511	Amethyst_Illumina_multi-sample_FINAL_511_relaxed_rank_001_alphafold2_ptm_model_3_seed_000	6w98_A	0.108	663	405	42	2	600	9	549	1.37e-09	293	6.647	1	6w98_A Single-Particle Cryo-EM Structure of Arabinofuranosyltransferase AftD from Mycobacteria	87.4803	91.56	32.72	98.62
Amethyst_Illumina_multi-sample_FINAL_512	Amethyst_Illumina_multi-sample_FINAL_512_relaxed_rank_001_alphafold2_ptm_model_5_seed_000	8age_A	0.1	427	255	18	76	432	3	370	0.005184	122	11.29	1	8age_A Structure of yeast oligosaccharylransferase complex with acceptor peptide bound	86.3027	90.94	37.06	98.81
Amethyst_Illumina_multi-sample_FINAL_513_Amethyst_Borg_SRVP_65_4B_1_25m_complete_SR-VP_9_9_2021_65_4B_1_25m___411565___412059___1	Amethyst_Illumina_multi-sample_FINAL_513_Amethyst_Borg_SRVP_65_4B_1_25m_complete_SR-VP_9_9_2021_65_4B_1_25m___411565___412059___1_relaxed_rank_001_alphafold2_ptm_model_4_seed_000	7q1y_B	0.127	141	96	9	28	158	194	317	0.002374	112	6.033	1	7q1y_B X-ray structure of human A2ML1	83.843	94.75	40.84	98.75
Amethyst_Illumina_multi-sample_FINAL_514	Amethyst_Illumina_multi-sample_FINAL_514_relaxed_rank_001_alphafold2_ptm_model_3_seed_000	6byi_B	0.133	120	82	9	97	205	206	314	9.674e-05	138	5.88	1	6byi_B Crystal structure of the acid-base mutant (E477A) of the GH2 exo-beta-mannanase from Xanthomonas axonopodis pv. citri	59.2667	55.25	23.77	97.75
Amethyst_Illumina_multi-sample_FINAL_515	Amethyst_Illumina_multi-sample_FINAL_515_relaxed_rank_001_alphafold2_ptm_model_4_seed_000	3wj9_A	0.123	404	276	33	66	419	2	377	6.92e-09	228	9.271	1	3wj9_A Crystal structure of the eukaryotic initiation factor	82.192	89.56	21.77	98.44
Amethyst_Illumina_multi-sample_FINAL_516_Amethyst_Borg_SRVP_65_4B_1_25m_complete_SR-VP_9_9_2021_65_4B_1_25m___415898___416140___1	Amethyst_Illumina_multi-sample_FINAL_516_Amethyst_Borg_SRVP_65_4B_1_25m_complete_SR-VP_9_9_2021_65_4B_1_25m___415898___416140___1_relaxed_rank_001_alphafold2_ptm_model_4_seed_000	5xtb_F	0.156	32	26	1	49	79	49	80	2.519	36	4.511	0.15	5xtb_F Cryo-EM structure of human respiratory complex I matrix arm	43.1088	44.06	28.28	55.59
Amethyst_Illumina_multi-sample_FINAL_517_Amethyst_Borg_SRVP_65_4B_1_25m_complete_SR-VP_9_9_2021_65_4B_1_25m___416283___416522___1	Amethyst_Illumina_multi-sample_FINAL_517_Amethyst_Borg_SRVP_65_4B_1_25m_complete_SR-VP_9_9_2021_65_4B_1_25m___416283___416522___1_relaxed_rank_001_alphafold2_ptm_model_4_seed_000	6ydm_B	0.162	43	35	1	13	55	21	62	5.562	28	5.747	0.076	6ydm_B beta-phosphoglucomutase from Lactococcus lactis with citrate, tris and acetate bound	92.6006	97	41.5	98.62
Amethyst_Illumina_multi-sample_FINAL_518	Amethyst_Illumina_multi-sample_FINAL_518_relaxed_rank_001_alphafold2_ptm_model_4_seed_000	3h25_A	0.12	58	44	4	160	216	13	64	3.14	32	3.5	0.106	3h25_A Crystal structure of the catalytic domain of primase Repb' in complex with initiator DNA	52.6474	48.22	22.53	89.88
Amethyst_Illumina_multi-sample_FINAL_520_Amethyst_Borg_SRVP_65_4B_1_25m_complete_SR-VP_9_9_2021_65_4B_1_25m___417699___417896___1	Amethyst_Illumina_multi-sample_FINAL_520_Amethyst_Borg_SRVP_65_4B_1_25m_complete_SR-VP_9_9_2021_65_4B_1_25m___417699___417896___1_relaxed_rank_001_alphafold2_ptm_model_3_seed_000	5z1v_D	0.166	54	40	4	5	57	2	51	0.314	58	8.196	0.72	5z1v_D Crystal structure of AvrPib	83.9792	84.75	70.69	91.19
Amethyst_Illumina_multi-sample_FINAL_521	Amethyst_Illumina_multi-sample_FINAL_521_relaxed_rank_001_alphafold2_ptm_model_3_seed_000	2chg_D	0.276	224	145	6	6	221	2	216	2.24e-11	522	2.733	1	2chg_D Replication Factor C domains 1 and 2	83.3057	90.44	33.5	98.19
Amethyst_Illumina_multi-sample_FINAL_522	Amethyst_Illumina_multi-sample_FINAL_522_relaxed_rank_001_alphafold2_ptm_model_1_seed_000	6fwv_A	0.143	515	300	39	320	803	110	514	1.32e-14	291	21.37	1	6fwv_A The Bacillus anthracis TIE protein	86.9036	92.25	25.41	98.12
Amethyst_Illumina_multi-sample_FINAL_523	Amethyst_Illumina_multi-sample_FINAL_523_relaxed_rank_001_alphafold2_ptm_model_3_seed_000	2vxx_C	0.1	139	103	5	105	225	27	161	0.6032	41	18.47	0.233	2vxx_C X-ray structure of DpsA from Thermosynechococcus elongatus	55.1778	51.44	23.44	93.81
Amethyst_Illumina_multi-sample_FINAL_524	Amethyst_Illumina_multi-sample_FINAL_524_relaxed_rank_001_alphafold2_ptm_model_5_seed_000	4dlo_B	0.148	182	104	19	26	182	181	336	0.004953	66	9.878	0.887	4dlo_B Crystal structure of the GAIN and HormR domains of brain angiogenesis inhibitor 3 (BAI3)	78.0862	94.38	25.38	98.94
Amethyst_Illumina_multi-sample_FINAL_525	Amethyst_Illumina_multi-sample_FINAL_525_relaxed_rank_001_alphafold2_ptm_model_3_seed_000	5mm1_A	0.268	235	139	16	13	228	2	222	1.13e-13	375	3.397	1	5mm1_A Dolichyl phosphate mannose synthase in complex with GDP and dolichyl phosphate mannose	91.8158	96.31	32.34	98.81
Amethyst_Illumina_multi-sample_FINAL_526_Amethyst_Borg_SRVP_65_4B_1_25m_complete_SR-VP_9_9_2021_65_4B_1_25m___426134___426655___1	Amethyst_Illumina_multi-sample_FINAL_526_Amethyst_Borg_SRVP_65_4B_1_25m_complete_SR-VP_9_9_2021_65_4B_1_25m___426134___426655___1_relaxed_rank_001_alphafold2_ptm_model_1_seed_000	6a6a_A	0.117	34	30	0	65	98	15	48	5.111	27	4.91	0.069	6a6a_A VanYB in complex with D-Alanine	33.6181	31.73	24.91	54.78
Amethyst_Illumina_multi-sample_FINAL_527	Amethyst_Illumina_multi-sample_FINAL_527_relaxed_rank_001_alphafold2_ptm_model_3_seed_000	6p25_B	0.141	247	171	9	17	226	3	245	0.00255	151	4.56	1	6p25_B Structure of S. cerevisiae protein O-mannosyltransferase Pmt1-Pmt2 complex bound to the sugar donor and a peptide acceptor	59.1608	49.78	21.61	96.19
Amethyst_Illumina_multi-sample_FINAL_528	Amethyst_Illumina_multi-sample_FINAL_528_relaxed_rank_001_alphafold2_ptm_model_4_seed_000	3ok8_B	0.105	209	156	10	118	309	25	219	4.135	33	36.73	0.116	3ok8_B I-BAR OF PinkBAR	88.347	90.31	53.59	97.56
Amethyst_Illumina_multi-sample_FINAL_529_Amethyst_Borg_SRVP_65_4B_1_25m_complete_SR-VP_9_9_2021_65_4B_1_25m___429761___430084___1	Amethyst_Illumina_multi-sample_FINAL_529_Amethyst_Borg_SRVP_65_4B_1_25m_complete_SR-VP_9_9_2021_65_4B_1_25m___429761___430084___1_relaxed_rank_001_alphafold2_ptm_model_3_seed_000	2f3v_A	0.2	90	52	7	36	105	5	94	4.948	16	12.56	0.014	2f3v_A Solution structure of 1-110 fragment of staphylococcal nuclease with V66W mutation	52.602	51.78	31.45	75.19
Amethyst_Illumina_multi-sample_FINAL_53_Amethyst_Borg_SRVP_65_4B_1_25m_complete_SR-VP_9_9_2021_65_4B_1_25m___24913___25272___1	Amethyst_Illumina_multi-sample_FINAL_53_Amethyst_Borg_SRVP_65_4B_1_25m_complete_SR-VP_9_9_2021_65_4B_1_25m___24913___25272___1_relaxed_rank_001_alphafold2_ptm_model_2_seed_000	3cpq_B	0.257	35	22	1	67	101	33	63	0.6247	53	1.325	0.569	3cpq_B Crystal Structure of L30e a ribosomal protein from Methanocaldococcus jannaschii DSM2661 (MJ1044)	78.8128	88.62	34.81	95.19
Amethyst_Illumina_multi-sample_FINAL_530_Amethyst_Borg_SRVP_65_4B_1_25m_complete_SR-VP_9_9_2021_65_4B_1_25m___430628___431035___1	Amethyst_Illumina_multi-sample_FINAL_530_Amethyst_Borg_SRVP_65_4B_1_25m_complete_SR-VP_9_9_2021_65_4B_1_25m___430628___431035___1_relaxed_rank_001_alphafold2_ptm_model_5_seed_000	4ahc_B	0.161	31	26	0	42	72	1	31	0.4357	67	1.404	0.9	4ahc_B Crystal Structure of an Evolved Replicating DNA Polymerase	87.798	90.94	55.78	96.38
Amethyst_Illumina_multi-sample_FINAL_531_Amethyst_Borg_SRVP_65_4B_1_25m_complete_SR-VP_9_9_2021_65_4B_1_25m___431039___431329___1	Amethyst_Illumina_multi-sample_FINAL_531_Amethyst_Borg_SRVP_65_4B_1_25m_complete_SR-VP_9_9_2021_65_4B_1_25m___431039___431329___1_relaxed_rank_001_alphafold2_ptm_model_1_seed_000	7ttz_D	0.125	64	50	4	37	96	126	187	0.9194	43	4.492	0.277	7ttz_D Heterodimeric IgA Fc in complex with Staphylococcus aureus protein SSL7	48.8351	54.69	23.42	64.12
Amethyst_Illumina_multi-sample_FINAL_532_Amethyst_Borg_SRVP_65_4B_1_25m_complete_SR-VP_9_9_2021_65_4B_1_25m___431394___431735___1	Amethyst_Illumina_multi-sample_FINAL_532_Amethyst_Borg_SRVP_65_4B_1_25m_complete_SR-VP_9_9_2021_65_4B_1_25m___431394___431735___1_relaxed_rank_001_alphafold2_ptm_model_3_seed_000	5duk_B	0.224	49	37	1	64	112	3	50	0.7	72	2.276	0.949	5duk_B N-terminal structure of putative DNA binding transcription factor from Thermoplasmatales archaeon SCGC AB-539-N05	75.8914	79.75	41.94	89.69
Amethyst_Illumina_multi-sample_FINAL_533	Amethyst_Illumina_multi-sample_FINAL_533_relaxed_rank_001_alphafold2_ptm_model_5_seed_000	3au2_A	0.352	318	194	8	4	317	3	312	6.65e-24	694	19.81	1	3au2_A DNA polymerase X from Thermus thermophilus HB8 complexed with Ca-dGTP	91.6823	93.56	50.41	98.88
Amethyst_Illumina_multi-sample_FINAL_534_Amethyst_Borg_SRVP_65_4B_1_25m_complete_SR-VP_9_9_2021_65_4B_1_25m___433502___433903___1	Amethyst_Illumina_multi-sample_FINAL_534_Amethyst_Borg_SRVP_65_4B_1_25m_complete_SR-VP_9_9_2021_65_4B_1_25m___433502___433903___1_relaxed_rank_001_alphafold2_ptm_model_3_seed_000	3qsi_B	0.104	96	66	7	5	97	2	80	0.009194	92	4.278	0.997	3qsi_B Nickel binding domain of NikR from Helicobacter pylori disclosing partial metal occupancy	66.7127	71.38	31.41	82.88
Amethyst_Illumina_multi-sample_FINAL_535_Amethyst_Borg_SRVP_65_4B_1_25m_complete_SR-VP_9_9_2021_65_4B_1_25m___433949___434389___1	Amethyst_Illumina_multi-sample_FINAL_535_Amethyst_Borg_SRVP_65_4B_1_25m_complete_SR-VP_9_9_2021_65_4B_1_25m___433949___434389___1_relaxed_rank_001_alphafold2_ptm_model_4_seed_000	4ojg_B	0.344	90	59	0	4	93	2	91	3.61e-11	422	1.228	1	4ojg_B The crystal structure of V84D mutant of S. solfataricus acylphosphatase	93.6157	96.56	54.03	98.62
Amethyst_Illumina_multi-sample_FINAL_536_Amethyst_Borg_SRVP_65_4B_1_25m_complete_SR-VP_9_9_2021_65_4B_1_25m___434358___434903___1	Amethyst_Illumina_multi-sample_FINAL_536_Amethyst_Borg_SRVP_65_4B_1_25m_complete_SR-VP_9_9_2021_65_4B_1_25m___434358___434903___1_relaxed_rank_001_alphafold2_ptm_model_1_seed_000	3lsg_C	0.171	111	72	7	2	110	1	93	9.148	21	13.41	0.034	3lsg_C The crystal structure of the C-terminal domain of the two-component response regulator yesN from Fusobacterium nucleatum subsp. nucleatum ATCC 25586	74.6745	80.94	29.05	91.56
Amethyst_Illumina_multi-sample_FINAL_537_Amethyst_Borg_SRVP_65_4B_1_25m_complete_SR-VP_9_9_2021_65_4B_1_25m___435212___435454___1	Amethyst_Illumina_multi-sample_FINAL_537_Amethyst_Borg_SRVP_65_4B_1_25m_complete_SR-VP_9_9_2021_65_4B_1_25m___435212___435454___1_relaxed_rank_001_alphafold2_ptm_model_1_seed_000	5t7z_A	0.08	75	41	2	2	76	1	47	3.389	25	8.838	0.057	5t7z_A Monoclinic crystal form of the EpoB NRPS cyclization-docking bidomain from Sorangium cellulosum	94.3981	95	72.56	98
Amethyst_Illumina_multi-sample_FINAL_540_Amethyst_Borg_SRVP_65_4B_1_25m_complete_SR-VP_9_9_2021_65_4B_1_25m___436281___436751___1	Amethyst_Illumina_multi-sample_FINAL_540_Amethyst_Borg_SRVP_65_4B_1_25m_complete_SR-VP_9_9_2021_65_4B_1_25m___436281___436751___1_relaxed_rank_001_alphafold2_ptm_model_1_seed_000	3kp1_F	0.134	89	69	3	5	90	5	88	5.153	23	15.74	0.045	3kp1_F Crystal structure of ornithine 4,5 aminomutase (Resting State)	87.3716	88.69	37.41	95.5
Amethyst_Illumina_multi-sample_FINAL_542_Amethyst_Borg_SRVP_65_4B_1_25m_complete_SR-VP_9_9_2021_65_4B_1_25m___437263___437502___1	Amethyst_Illumina_multi-sample_FINAL_542_Amethyst_Borg_SRVP_65_4B_1_25m_complete_SR-VP_9_9_2021_65_4B_1_25m___437263___437502___1_relaxed_rank_001_alphafold2_ptm_model_3_seed_000	6bdd_A	0.238	63	39	3	8	61	8	70	4.567	27	4.769	0.069	6bdd_A Crystal structure of Fe(II) unliganded H-NOX protein from K. algicida	56.9324	59.5	30.66	66.88
Amethyst_Illumina_multi-sample_FINAL_543	Amethyst_Illumina_multi-sample_FINAL_543_relaxed_rank_001_alphafold2_ptm_model_4_seed_000	7ov2_A	0.182	334	187	23	148	432	3	299	2.94e-14	372	6.72	1	7ov2_A Crystal structure of pig purple acid phosphatase in complex with L-glutamine, (poly)ethylene glycol fragments and glycerol	85.2437	94.12	26.84	98.75
Amethyst_Illumina_multi-sample_FINAL_544	Amethyst_Illumina_multi-sample_FINAL_544_relaxed_rank_001_alphafold2_ptm_model_4_seed_000	3zx6_A	0.133	217	164	8	2	210	96	296	3.803	25	42.53	0.057	3zx6_A Structure of Hamp(AF1503)-Tsr fusion - Hamp (A291V) mutant	65.5921	67.56	41.56	83.75
Amethyst_Illumina_multi-sample_FINAL_546_Amethyst_Borg_SRVP_65_4B_1_25m_complete_SR-VP_9_9_2021_65_4B_1_25m___440802___440981___1	Amethyst_Illumina_multi-sample_FINAL_546_Amethyst_Borg_SRVP_65_4B_1_25m_complete_SR-VP_9_9_2021_65_4B_1_25m___440802___440981___1_relaxed_rank_001_alphafold2_ptm_model_3_seed_000	3o2r_D	0.187	32	26	0	15	46	42	73	2.995	52	0.8575	0.537	3o2r_D Structural flexibility in region involved in dimer formation of nuclease domain of Ribonuclase III (rnc) from Campylobacter jejuni	89.1697	96.06	52.28	98.25
Amethyst_Illumina_multi-sample_FINAL_548_Amethyst_Borg_SRVP_65_4B_1_25m_complete_SR-VP_9_9_2021_65_4B_1_25m___442489___443007___1	Amethyst_Illumina_multi-sample_FINAL_548_Amethyst_Borg_SRVP_65_4B_1_25m_complete_SR-VP_9_9_2021_65_4B_1_25m___442489___443007___1_relaxed_rank_001_alphafold2_ptm_model_4_seed_000	5nxh_A	0.106	198	92	10	20	159	154	324	3.087	15	30.82	0.011	5nxh_A Crystal structure of the carboxy-terminal region of the bacteriophage T4 proximal long tail fibre protein gp34, residues 744-1289 at 2.9 Angstrom resolution	62.5105	54.25	31.38	94
Amethyst_Illumina_multi-sample_FINAL_549	Amethyst_Illumina_multi-sample_FINAL_549_relaxed_rank_001_alphafold2_ptm_model_2_seed_000	3bbj_B	0.125	56	43	2	92	145	211	262	0.3043	66	9.927	0.887	3bbj_B CRYSTAL STRUCTURE OF A PUTATIVE THIOESTERASE II (TFU_2367) FROM THERMOBIFIDA FUSCA YX AT 2.45 A RESOLUTION	36.8167	34.72	20.5	75.5
Amethyst_Illumina_multi-sample_FINAL_55_Amethyst_Borg_SRVP_65_4B_1_25m_complete_SR-VP_9_9_2021_65_4B_1_25m___25585___25725___1	Amethyst_Illumina_multi-sample_FINAL_55_Amethyst_Borg_SRVP_65_4B_1_25m_complete_SR-VP_9_9_2021_65_4B_1_25m___25585___25725___1_relaxed_rank_001_alphafold2_ptm_model_4_seed_000	2ppt_A	0.268	41	28	1	1	41	5	43	0.04875	97	2.311	0.999	2ppt_A Crystal structure of thioredoxin-2	73.4198	76.81	39.97	88.94
Amethyst_Illumina_multi-sample_FINAL_550	Amethyst_Illumina_multi-sample_FINAL_550_relaxed_rank_001_alphafold2_ptm_model_2_seed_000	6tn6_A	0.083	516	280	38	55	433	4	463	2.91e-07	131	20.59	1	6tn6_A X-ray structure of the endo-beta-1,4-mannanase from Thermotoga petrophila	86.2342	95.44	26.88	98.94
Amethyst_Illumina_multi-sample_FINAL_551	Amethyst_Illumina_multi-sample_FINAL_551_relaxed_rank_001_alphafold2_ptm_model_3_seed_000	6sni_X	0.138	569	352	25	13	549	4	466	3.23e-07	304	11.32	1	6sni_X Cryo-EM structure of nanodisc reconstituted yeast ALG6 in complex with 6AG9 Fab	88.9839	93.88	27.66	98.62
Amethyst_Illumina_multi-sample_FINAL_552	Amethyst_Illumina_multi-sample_FINAL_552_relaxed_rank_001_alphafold2_ptm_model_3_seed_000	6s7t_E	0.143	230	136	13	25	213	189	398	2.25e-09	210	6.373	1	6s7t_E Cryo-EM structure of human oligosaccharyltransferase complex OST-B	86.1432	95.38	24.36	98.62
Amethyst_Illumina_multi-sample_FINAL_553_Amethyst_Borg_SRVP_65_4B_1_25m_complete_SR-VP_9_9_2021_65_4B_1_25m___451422___451793___1	Amethyst_Illumina_multi-sample_FINAL_553_Amethyst_Borg_SRVP_65_4B_1_25m_complete_SR-VP_9_9_2021_65_4B_1_25m___451422___451793___1_relaxed_rank_001_alphafold2_ptm_model_5_seed_000	1qbj_C	0.226	53	40	1	3	55	3	54	0.1236	88	1.841	0.995	1qbj_C CRYSTAL STRUCTURE OF THE ZALPHA Z-DNA COMPLEX	90.8496	96.19	35.94	98.56
Amethyst_Illumina_multi-sample_FINAL_554	Amethyst_Illumina_multi-sample_FINAL_554_relaxed_rank_001_alphafold2_ptm_model_1_seed_000	2dxn_A	0.157	299	174	15	122	386	1	255	1.43e-11	322	5.446	1	2dxn_A Glycerophosphodiesterase from Enterobacter aerogenes	83.0911	92.62	28.61	98.56
Amethyst_Illumina_multi-sample_FINAL_555_Amethyst_Borg_SRVP_65_4B_1_25m_complete_SR-VP_9_9_2021_65_4B_1_25m___453224___453463___1	Amethyst_Illumina_multi-sample_FINAL_555_Amethyst_Borg_SRVP_65_4B_1_25m_complete_SR-VP_9_9_2021_65_4B_1_25m___453224___453463___1_relaxed_rank_001_alphafold2_ptm_model_3_seed_000	5k5g_B	0.2	30	24	0	3	32	9	38	3.469	36	3.328	0.15	5k5g_B Structure of human islet amyloid polypeptide in complex with an engineered binding protein	91.5573	95.785	51.25	98.38
Amethyst_Illumina_multi-sample_FINAL_556_Amethyst_Borg_SRVP_65_4B_1_25m_complete_SR-VP_9_9_2021_65_4B_1_25m___454187___454780___1	Amethyst_Illumina_multi-sample_FINAL_556_Amethyst_Borg_SRVP_65_4B_1_25m_complete_SR-VP_9_9_2021_65_4B_1_25m___454187___454780___1_relaxed_rank_001_alphafold2_ptm_model_4_seed_000	3tp4_B	0.147	102	74	7	101	197	362	455	0.001531	118	3.513	1	3tp4_B Crystal Structure of engineered protein at the resolution 1.98A, Northeast Structural Genomics Consortium Target OR128	81.172	91	33.12	98.75
Amethyst_Illumina_multi-sample_FINAL_558	Amethyst_Illumina_multi-sample_FINAL_558_relaxed_rank_001_alphafold2_ptm_model_4_seed_000	7vg4_A	0.109	192	145	9	265	452	26	195	1.178	40	14.37	0.214	7vg4_A 10,5-methenyltetrahydrofolate cyclohydrolase from Methylobacterium extorquens AM1 strain	87.6956	91.69	34.09	97.56
Amethyst_Illumina_multi-sample_FINAL_559	Amethyst_Illumina_multi-sample_FINAL_559_relaxed_rank_001_alphafold2_ptm_model_5_seed_000	7rro_D9	0.131	288	185	10	210	468	2	253	0.2292	64	43.81	0.855	7rro_D9 Structure of the 48-nm repeat doublet microtubule from bovine tracheal cilia	41.2347	42.34	22.16	60.34
Amethyst_Illumina_multi-sample_FINAL_56_Amethyst_Borg_SRVP_65_4B_1_25m_complete_SR-VP_9_9_2021_65_4B_1_25m___25750___26019___1	Amethyst_Illumina_multi-sample_FINAL_56_Amethyst_Borg_SRVP_65_4B_1_25m_complete_SR-VP_9_9_2021_65_4B_1_25m___25750___26019___1_relaxed_rank_001_alphafold2_ptm_model_4_seed_000	4ova_D	0.126	63	46	2	23	83	57	112	0.1156	86	3.279	0.993	4ova_D Structure of the two tandem Tudor domains and a new identified KH0 domain from human Fragile X Mental Retardation Protein	83.4591	89.62	27.28	97.56
Amethyst_Illumina_multi-sample_FINAL_560	Amethyst_Illumina_multi-sample_FINAL_560_relaxed_rank_001_alphafold2_ptm_model_2_seed_000	4qgu_A	0.076	39	36	0	165	203	9	47	3.564	37	2.951	0.164	4qgu_A protein domain complex with ssDNA	32.267	30.88	20.98	48.34
Amethyst_Illumina_multi-sample_FINAL_561_Amethyst_Borg_SRVP_65_4B_1_25m_complete_SR-VP_9_9_2021_65_4B_1_25m___460167___460484___1	Amethyst_Illumina_multi-sample_FINAL_561_Amethyst_Borg_SRVP_65_4B_1_25m_complete_SR-VP_9_9_2021_65_4B_1_25m___460167___460484___1_relaxed_rank_001_alphafold2_ptm_model_4_seed_000	4gfq_A	0.183	49	40	0	27	75	137	185	8.495	43	1.219	0.277	4gfq_A 2.65 Angstrom Resolution Crystal Structure of Ribosome Recycling Factor (frr) from Bacillus anthracis	89.3138	91.88	57.03	96.62
Amethyst_Illumina_multi-sample_FINAL_562	Amethyst_Illumina_multi-sample_FINAL_562_relaxed_rank_001_alphafold2_ptm_model_4_seed_000	154l_A	0.166	36	30	0	214	249	112	147	7.858	29	4.892	0.082	154l_A THE REFINED STRUCTURES OF GOOSE LYSOZYME AND ITS COMPLEX WITH A BOUND TRISACCHARIDE SHOW THAT THE "GOOSE-TYPE LYSOZYMES LACK A CATALYTIC ASPARTATE	46.8506	40.97	20.39	88.56
Amethyst_Illumina_multi-sample_FINAL_563	Amethyst_Illumina_multi-sample_FINAL_563_relaxed_rank_001_alphafold2_ptm_model_5_seed_000	8fz4_B	0.198	101	71	5	321	420	4	95	0.002048	121	2.397	1	8fz4_B The von Willebrand factor A domain of Anthrax toxin receptor 2	44.7233	35.12	18.39	93.88
Amethyst_Illumina_multi-sample_FINAL_564	Amethyst_Illumina_multi-sample_FINAL_564_relaxed_rank_001_alphafold2_ptm_model_3_seed_000	1lrz_A	0.09	154	101	8	136	267	181	317	2.545	28	14.33	0.076	1lrz_A x-ray crystal structure of staphylococcus aureus femA	76.3184	83.5	29.48	93.56
Amethyst_Illumina_multi-sample_FINAL_565_Amethyst_Borg_SRVP_65_4B_1_25m_complete_SR-VP_9_9_2021_65_4B_1_25m___464889___465329___1	Amethyst_Illumina_multi-sample_FINAL_565_Amethyst_Borg_SRVP_65_4B_1_25m_complete_SR-VP_9_9_2021_65_4B_1_25m___464889___465329___1_relaxed_rank_001_alphafold2_ptm_model_3_seed_000	7oyc_H1	0.161	31	25	1	99	129	101	130	2.578	38	3.196	0.179	7oyc_H1 Cryo-EM structure of the Xenopus egg 80S ribosome	45.8024	42.31	25.34	72.12
Amethyst_Illumina_multi-sample_FINAL_566_Amethyst_Borg_SRVP_65_4B_1_25m_complete_SR-VP_9_9_2021_65_4B_1_25m___465322___465567___1	Amethyst_Illumina_multi-sample_FINAL_566_Amethyst_Borg_SRVP_65_4B_1_25m_complete_SR-VP_9_9_2021_65_4B_1_25m___465322___465567___1_relaxed_rank_001_alphafold2_ptm_model_5_seed_000	6x0n_R	0.07	71	55	4	14	80	25	88	2.554	52	4.008	0.537	6x0n_R Bridging of double-strand DNA break activates PARP2/HPF1 to modify chromatin	62.4099	65.31	31	78.06
Amethyst_Illumina_multi-sample_FINAL_567_Amethyst_Borg_SRVP_65_4B_1_25m_complete_SR-VP_9_9_2021_65_4B_1_25m___465613___465855___1	Amethyst_Illumina_multi-sample_FINAL_567_Amethyst_Borg_SRVP_65_4B_1_25m_complete_SR-VP_9_9_2021_65_4B_1_25m___465613___465855___1_relaxed_rank_001_alphafold2_ptm_model_3_seed_000	1zy3_A	0.158	63	52	1	4	66	81	142	4.307	31	6.723	0.098	1zy3_A Structural model of complex of Bcl-w protein with Bid BH3-peptide	60.6134	62.53	37.5	80.06
Amethyst_Illumina_multi-sample_FINAL_568_Amethyst_Borg_SRVP_65_4B_1_25m_complete_SR-VP_9_9_2021_65_4B_1_25m___465852___466130___1	Amethyst_Illumina_multi-sample_FINAL_568_Amethyst_Borg_SRVP_65_4B_1_25m_complete_SR-VP_9_9_2021_65_4B_1_25m___465852___466130___1_relaxed_rank_001_alphafold2_ptm_model_1_seed_000	4u7y_A	0.142	77	58	2	10	82	7	79	1.694	40	5.917	0.214	4u7y_A Structure of the complex of VPS4B MIT and IST1 MIM	66.9584	66.38	36	89.38
Amethyst_Illumina_multi-sample_FINAL_57_Amethyst_Borg_SRVP_65_4B_1_25m_complete_SR-VP_9_9_2021_65_4B_1_25m___26864___27259___1	Amethyst_Illumina_multi-sample_FINAL_57_Amethyst_Borg_SRVP_65_4B_1_25m_complete_SR-VP_9_9_2021_65_4B_1_25m___26864___27259___1_relaxed_rank_001_alphafold2_ptm_model_4_seed_000	3r0a_A	0.132	106	77	4	15	117	9	102	0.06593	53	8.438	0.569	3r0a_A Possible transcriptional regulator from Methanosarcina mazei Go1 (gi 21227196)	71.8338	83.44	31.31	91.31
Amethyst_Illumina_multi-sample_FINAL_570_Amethyst_Borg_SRVP_65_4B_1_25m_complete_SR-VP_9_9_2021_65_4B_1_25m___466375___466947___1	Amethyst_Illumina_multi-sample_FINAL_570_Amethyst_Borg_SRVP_65_4B_1_25m_complete_SR-VP_9_9_2021_65_4B_1_25m___466375___466947___1_relaxed_rank_001_alphafold2_ptm_model_1_seed_000	2p7v_B	0.194	36	27	1	65	98	10	45	1.993	49	1.847	0.442	2p7v_B Crystal structure of the Escherichia coli regulator of sigma 70, Rsd, in complex with sigma 70 domain 4	46.2221	42.34	27.12	86.25
Amethyst_Illumina_multi-sample_FINAL_572_Amethyst_Borg_SRVP_65_4B_1_25m_complete_SR-VP_9_9_2021_65_4B_1_25m___467617___467898___1	Amethyst_Illumina_multi-sample_FINAL_572_Amethyst_Borg_SRVP_65_4B_1_25m_complete_SR-VP_9_9_2021_65_4B_1_25m___467617___467898___1_relaxed_rank_001_alphafold2_ptm_model_1_seed_000	7a0g_DDD	0.162	86	67	3	11	92	151	235	0.2685	86	3.225	0.993	7a0g_DDD Structure of the SmhB pore of the tripartite alpha-pore forming toxin, Smh, from Serratia marcescens.	83.8987	87.75	51.56	95.06
Amethyst_Illumina_multi-sample_FINAL_573_Amethyst_Borg_SRVP_65_4B_1_25m_complete_SR-VP_9_9_2021_65_4B_1_25m___467957___468106___1	Amethyst_Illumina_multi-sample_FINAL_573_Amethyst_Borg_SRVP_65_4B_1_25m_complete_SR-VP_9_9_2021_65_4B_1_25m___467957___468106___1_relaxed_rank_001_alphafold2_ptm_model_1_seed_000	3rhi_D	0.242	33	25	0	1	33	1	33	1.815	39	3.056	0.196	3rhi_D DNA-binding protein HU from Bacillus anthracis	64.5346	67.62	39.19	76.44
Amethyst_Illumina_multi-sample_FINAL_575_Amethyst_Borg_SRVP_65_4B_1_25m_complete_SR-VP_9_9_2021_65_4B_1_25m___468283___468675___1	Amethyst_Illumina_multi-sample_FINAL_575_Amethyst_Borg_SRVP_65_4B_1_25m_complete_SR-VP_9_9_2021_65_4B_1_25m___468283___468675___1_relaxed_rank_001_alphafold2_ptm_model_2_seed_000	2co5_B	0.118	118	73	4	1	115	1	90	0.03646	69	7.812	0.923	2co5_B F93 FROM STIV, a winged-helix DNA-binding protein	93.395	96.44	40.69	98.62
Amethyst_Illumina_multi-sample_FINAL_576	Amethyst_Illumina_multi-sample_FINAL_576_relaxed_rank_001_alphafold2_ptm_model_4_seed_000	1w3b_B	0.187	240	170	2	11	226	62	300	4.84e-10	466	6.857	1	1w3b_B The superhelical TPR domain of O-linked GlcNAc transferase reveals structural similarities to importin alpha.	92.1885	97.25	34.44	98.81
Amethyst_Illumina_multi-sample_FINAL_577_Amethyst_Borg_SRVP_65_4B_1_25m_complete_SR-VP_9_9_2021_65_4B_1_25m___469434___469643___1	Amethyst_Illumina_multi-sample_FINAL_577_Amethyst_Borg_SRVP_65_4B_1_25m_complete_SR-VP_9_9_2021_65_4B_1_25m___469434___469643___1_relaxed_rank_001_alphafold2_ptm_model_2_seed_000	5njt_O	0.114	61	45	3	5	56	28	88	8.893	24	3.83	0.051	5njt_O Structure of the Bacillus subtilis hibernating 100S ribosome reveals the basis for 70S dimerization.	55.8211	55.41	38.38	67.5
Amethyst_Illumina_multi-sample_FINAL_579_Amethyst_Borg_SRVP_65_4B_1_25m_complete_SR-VP_9_9_2021_65_4B_1_25m___469781___470035___1	Amethyst_Illumina_multi-sample_FINAL_579_Amethyst_Borg_SRVP_65_4B_1_25m_complete_SR-VP_9_9_2021_65_4B_1_25m___469781___470035___1_relaxed_rank_001_alphafold2_ptm_model_3_seed_000	1cfm_B	0.243	37	25	2	5	41	176	209	0.1894	70	2.578	0.933	1cfm_B CYTOCHROME F FROM CHLAMYDOMONAS REINHARDTII	84.3506	86.69	49.62	95.19
Amethyst_Illumina_multi-sample_FINAL_58_Amethyst_Borg_SRVP_65_4B_1_25m_complete_SR-VP_9_9_2021_65_4B_1_25m___27717___27917___1	Amethyst_Illumina_multi-sample_FINAL_58_Amethyst_Borg_SRVP_65_4B_1_25m_complete_SR-VP_9_9_2021_65_4B_1_25m___27717___27917___1_relaxed_rank_001_alphafold2_ptm_model_2_seed_000	7ae5_b	0.222	54	24	1	8	61	1	36	1.666	45	2.598	0.326	7ae5_b Structure of Sedimentibacter hydroxybenzoicus vanillic acid decarboxylase (ShVdcCD) in open form	61.5332	56.53	37.72	87
Amethyst_Illumina_multi-sample_FINAL_581_Amethyst_Borg_SRVP_65_4B_1_25m_complete_SR-VP_9_9_2021_65_4B_1_25m___470202___470636___1	Amethyst_Illumina_multi-sample_FINAL_581_Amethyst_Borg_SRVP_65_4B_1_25m_complete_SR-VP_9_9_2021_65_4B_1_25m___470202___470636___1_relaxed_rank_001_alphafold2_ptm_model_3_seed_000	8dba_L	0.182	82	64	2	64	142	421	502	5.229	37	11.53	0.164	8dba_L Crystal structure of dodecameric KaiC	88.3326	93.25	53.72	97.31
Amethyst_Illumina_multi-sample_FINAL_582_Amethyst_Borg_SRVP_65_4B_1_25m_complete_SR-VP_9_9_2021_65_4B_1_25m___470731___471102___1	Amethyst_Illumina_multi-sample_FINAL_582_Amethyst_Borg_SRVP_65_4B_1_25m_complete_SR-VP_9_9_2021_65_4B_1_25m___470731___471102___1_relaxed_rank_001_alphafold2_ptm_model_3_seed_000	2nn4_A	0.179	39	29	1	86	121	23	61	5.293	47	2.052	0.382	2nn4_A Crystal structure of Bacillus subtilis yqgQ, Pfam DUF910	68.9114	65.75	33.28	97.06
Amethyst_Illumina_multi-sample_FINAL_583_Amethyst_Borg_SRVP_65_4B_1_25m_complete_SR-VP_9_9_2021_65_4B_1_25m___471159___471317___1	Amethyst_Illumina_multi-sample_FINAL_583_Amethyst_Borg_SRVP_65_4B_1_25m_complete_SR-VP_9_9_2021_65_4B_1_25m___471159___471317___1_relaxed_rank_001_alphafold2_ptm_model_5_seed_000	5vy1_B	0.2	50	37	2	4	51	52	100	0.2649	79	2.846	0.981	5vy1_B Crystal structure of the extended Tudor domain from BmPAPI	77.9491	82.88	47.69	90.25
Amethyst_Illumina_multi-sample_FINAL_584_Amethyst_Borg_SRVP_65_4B_1_25m_complete_SR-VP_9_9_2021_65_4B_1_25m___471366___471743___1	Amethyst_Illumina_multi-sample_FINAL_584_Amethyst_Borg_SRVP_65_4B_1_25m_complete_SR-VP_9_9_2021_65_4B_1_25m___471366___471743___1_relaxed_rank_001_alphafold2_ptm_model_2_seed_000	2kks_A	0.269	130	88	2	1	125	9	136	3.83e-11	385	1.829	1	2kks_A Solution Structure Of Protein DSY2949 From Desulfitobacterium hafniense. Northeast Structural Genomics Consortium Target DhR27	95.0839	96.94	76.44	98.69
Amethyst_Illumina_multi-sample_FINAL_585	Amethyst_Illumina_multi-sample_FINAL_585_relaxed_rank_001_alphafold2_ptm_model_3_seed_000	5lzd_z	0.109	220	134	14	30	213	11	204	0.004497	59	15.65	0.747	5lzd_z Structure of SelB-Sec-tRNASec bound to the 70S ribosome in the GTPase activated state (GA)	85.9851	90.88	22.86	98.19
Amethyst_Illumina_multi-sample_FINAL_587	Amethyst_Illumina_multi-sample_FINAL_587_relaxed_rank_001_alphafold2_ptm_model_3_seed_000	4ffu_A	0.136	88	61	6	168	241	65	151	0.03588	55	10.02	0.632	4ffu_A CRYSTAL STRUCTURE OF putative MaoC-like (monoamine oxidase-like) protein, similar to NodN from Sinorhizo Bium meliloti 1021	51.7959	51.31	21.53	87.25
Amethyst_Illumina_multi-sample_FINAL_588_Amethyst_Borg_SRVP_65_4B_1_25m_complete_SR-VP_9_9_2021_65_4B_1_25m___475430___475762___1	Amethyst_Illumina_multi-sample_FINAL_588_Amethyst_Borg_SRVP_65_4B_1_25m_complete_SR-VP_9_9_2021_65_4B_1_25m___475430___475762___1_relaxed_rank_001_alphafold2_ptm_model_1_seed_000	2v0o_B	0.225	71	54	1	40	110	198	267	8.376	23	18.62	0.045	2v0o_B FCHO2 F-BAR domain	62.398	61.09	31.88	88.69
Amethyst_Illumina_multi-sample_FINAL_589_Amethyst_Borg_SRVP_65_4B_1_25m_complete_SR-VP_9_9_2021_65_4B_1_25m___475796___476089___1	Amethyst_Illumina_multi-sample_FINAL_589_Amethyst_Borg_SRVP_65_4B_1_25m_complete_SR-VP_9_9_2021_65_4B_1_25m___475796___476089___1_relaxed_rank_001_alphafold2_ptm_model_1_seed_000	7vy2_U	0.272	33	24	0	60	92	13	45	7.77	31	2.274	0.098	7vy2_U STRUCTURE OF PHOTOSYNTHETIC LH1-RC SUPER-COMPLEX OF RHODOBACTER SPHAEROIDES DIMER	76.0488	75	53.28	91.44
Amethyst_Illumina_multi-sample_FINAL_59_Amethyst_Borg_SRVP_65_4B_1_25m_complete_SR-VP_9_9_2021_65_4B_1_25m___27997___28365___1	Amethyst_Illumina_multi-sample_FINAL_59_Amethyst_Borg_SRVP_65_4B_1_25m_complete_SR-VP_9_9_2021_65_4B_1_25m___27997___28365___1_relaxed_rank_001_alphafold2_ptm_model_4_seed_000	6nie_C	0.272	22	16	0	19	40	5	26	9.505	26	2.339	0.063	6nie_C BesD with Fe(II), chloride, and alpha-ketoglutarate	86.1541	94.69	34.06	98.5
Amethyst_Illumina_multi-sample_FINAL_590_Amethyst_Borg_SRVP_65_4B_1_25m_complete_SR-VP_9_9_2021_65_4B_1_25m___476344___476715___1	Amethyst_Illumina_multi-sample_FINAL_590_Amethyst_Borg_SRVP_65_4B_1_25m_complete_SR-VP_9_9_2021_65_4B_1_25m___476344___476715___1_relaxed_rank_001_alphafold2_ptm_model_4_seed_000	4jrr_B	0.102	107	61	4	9	115	72	143	4.321	26	9.234	0.063	4jrr_B Crystal structure of disulfide bond oxidoreductase DsbA1 from Legionella pneumophila	58.4344	60.41	27.91	75.19
Amethyst_Illumina_multi-sample_FINAL_591_Amethyst_Borg_SRVP_65_4B_1_25m_complete_SR-VP_9_9_2021_65_4B_1_25m___476715___476855___1	Amethyst_Illumina_multi-sample_FINAL_591_Amethyst_Borg_SRVP_65_4B_1_25m_complete_SR-VP_9_9_2021_65_4B_1_25m___476715___476855___1_relaxed_rank_001_alphafold2_ptm_model_2_seed_000	8bc0_B	0.162	37	31	0	4	40	307	343	7.996	38	2.357	0.179	8bc0_B Cryo-EM structure of Ca2+-bound mTMEM16F F518A Q623A mutant in GDN open/closed	74.3911	76.06	61.25	85.31
Amethyst_Illumina_multi-sample_FINAL_592	Amethyst_Illumina_multi-sample_FINAL_592_relaxed_rank_001_alphafold2_ptm_model_3_seed_000	6qx9_63	0.084	59	49	3	77	132	13	69	1.801	50	5.527	0.473	6qx9_63 Structure of a human fully-assembled precatalytic spliceosome (pre-B complex).	51.5722	45.56	19.97	91.38
Amethyst_Illumina_multi-sample_FINAL_593	Amethyst_Illumina_multi-sample_FINAL_593_relaxed_rank_001_alphafold2_ptm_model_2_seed_000	2a5h_A	0.542	422	168	15	8	428	2	399	7.27e-49	1869	2.01	1	2a5h_A 2.1 Angstrom X-ray crystal structure of lysine-2,3-aminomutase from Clostridium subterminale SB4, with Michaelis analog (L-alpha-lysine external aldimine form of pyridoxal-5'-phosphate).	87.0401	96.94	27	98.94
Amethyst_Illumina_multi-sample_FINAL_594	Amethyst_Illumina_multi-sample_FINAL_594_relaxed_rank_001_alphafold2_ptm_model_5_seed_000	2cnt_C	0.146	157	122	4	131	287	2	146	1.51e-09	319	2.217	1	2cnt_C RimI - Ribosomal S18 N-alpha-protein acetyltransferase in complex with CoenzymeA.	93.1721	96.62	33.72	98.81
Amethyst_Illumina_multi-sample_FINAL_595_Amethyst_Borg_SRVP_65_4B_1_25m_complete_SR-VP_9_9_2021_65_4B_1_25m___481070___481288___1	Amethyst_Illumina_multi-sample_FINAL_595_Amethyst_Borg_SRVP_65_4B_1_25m_complete_SR-VP_9_9_2021_65_4B_1_25m___481070___481288___1_relaxed_rank_001_alphafold2_ptm_model_5_seed_000	2zqm_A	0.258	58	37	3	17	70	27	82	1.916	42	5.015	0.254	2zqm_A Crystal structure of the prefoldin beta subunit from Thermococcus strain KS-1	92.8509	96.5	64.25	98.56
Amethyst_Illumina_multi-sample_FINAL_597_Amethyst_Borg_SRVP_65_4B_1_25m_complete_SR-VP_9_9_2021_65_4B_1_25m___481996___482292___1	Amethyst_Illumina_multi-sample_FINAL_597_Amethyst_Borg_SRVP_65_4B_1_25m_complete_SR-VP_9_9_2021_65_4B_1_25m___481996___482292___1_relaxed_rank_001_alphafold2_ptm_model_3_seed_000	4rww_B	0.061	65	57	2	1	64	1	62	0.004236	110	2.23	1	4rww_B Crystal Structure of L. monocytogenes PstA in complex with cyclic-di-AMP	79.1792	84.25	41	89.44
Amethyst_Illumina_multi-sample_FINAL_598_Amethyst_Borg_SRVP_65_4B_1_25m_complete_SR-VP_9_9_2021_65_4B_1_25m___482335___482667___1	Amethyst_Illumina_multi-sample_FINAL_598_Amethyst_Borg_SRVP_65_4B_1_25m_complete_SR-VP_9_9_2021_65_4B_1_25m___482335___482667___1_relaxed_rank_001_alphafold2_ptm_model_1_seed_000	4q0f_C	0.137	58	38	4	1	52	14	65	0.1668	56	3.824	0.663	4q0f_C Crystal Structure of Thermotoga maritima FtsH Periplasmic domain	75.7724	89.25	38.72	97.19
Amethyst_Illumina_multi-sample_FINAL_599_Amethyst_Borg_SRVP_65_4B_1_25m_complete_SR-VP_9_9_2021_65_4B_1_25m___482673___482879___1	Amethyst_Illumina_multi-sample_FINAL_599_Amethyst_Borg_SRVP_65_4B_1_25m_complete_SR-VP_9_9_2021_65_4B_1_25m___482673___482879___1_relaxed_rank_001_alphafold2_ptm_model_3_seed_000	6yef_S	0.085	70	55	6	3	68	24	88	0.3819	75	2.935	0.967	6yef_S 70S initiation complex with assigned rRNA modifications from Staphylococcus aureus	93.5035	95.12	62	96.69
Amethyst_Illumina_multi-sample_FINAL_6	Amethyst_Illumina_multi-sample_FINAL_6_relaxed_rank_001_alphafold2_ptm_model_2_seed_000	7ola_C	0.17	351	244	13	1	333	26	347	3.71e-18	551	4.568	1	7ola_C Structure of Primase-Helicase in SaPI5	86.9126	91.44	38.16	98.75
Amethyst_Illumina_multi-sample_FINAL_60_Amethyst_Borg_SRVP_65_4B_1_25m_complete_SR-VP_9_9_2021_65_4B_1_25m___28362___28847___1	Amethyst_Illumina_multi-sample_FINAL_60_Amethyst_Borg_SRVP_65_4B_1_25m_complete_SR-VP_9_9_2021_65_4B_1_25m___28362___28847___1_relaxed_rank_001_alphafold2_ptm_model_5_seed_000	2q9l_B	0.142	91	74	2	57	146	2	89	0.2581	80	4.87	0.984	2q9l_B Crystal structure of iMazG from Vibrio DAT 722: Ctag-iMazG (P43212)	75.927	87.12	26.58	98.12
Amethyst_Illumina_multi-sample_FINAL_600_Amethyst_Borg_SRVP_65_4B_1_25m_complete_SR-VP_9_9_2021_65_4B_1_25m___483003___483269___1	Amethyst_Illumina_multi-sample_FINAL_600_Amethyst_Borg_SRVP_65_4B_1_25m_complete_SR-VP_9_9_2021_65_4B_1_25m___483003___483269___1_relaxed_rank_001_alphafold2_ptm_model_4_seed_000	4y91_F	0.19	84	56	4	1	84	2	73	0.03232	69	6.867	0.923	4y91_F Crystal Structure of a Thermotoga maritima Hfq homolog	92.9068	96.75	39.22	98.56
Amethyst_Illumina_multi-sample_FINAL_601_Amethyst_Borg_SRVP_65_4B_1_25m_complete_SR-VP_9_9_2021_65_4B_1_25m___483635___483868___1	Amethyst_Illumina_multi-sample_FINAL_601_Amethyst_Borg_SRVP_65_4B_1_25m_complete_SR-VP_9_9_2021_65_4B_1_25m___483635___483868___1_relaxed_rank_001_alphafold2_ptm_model_2_seed_000	2p25_A	0.153	39	32	1	1	39	78	115	2.949	40	5.026	0.214	2p25_A The crystal structure of the glyoxalase family protein from Enterococcus faecalis	68.059	64.12	46.38	88.25
Amethyst_Illumina_multi-sample_FINAL_602_Amethyst_Borg_SRVP_65_4B_1_25m_complete_SR-VP_9_9_2021_65_4B_1_25m___483837___484160___1	Amethyst_Illumina_multi-sample_FINAL_602_Amethyst_Borg_SRVP_65_4B_1_25m_complete_SR-VP_9_9_2021_65_4B_1_25m___483837___484160___1_relaxed_rank_001_alphafold2_ptm_model_2_seed_000	1vy7_AF	0.114	114	56	9	2	105	3	81	0.5301	34	6.283	0.126	1vy7_AF Crystal structure of the Thermus thermophilus 70S ribosome in the pre-attack state of peptide bond formation containing short substrate-mimic Cytidine-Cytidine-Puromycin in the A site and acylated tRNA in the P site.	66.1923	63.38	44.59	87.12
Amethyst_Illumina_multi-sample_FINAL_603_Amethyst_Borg_SRVP_65_4B_1_25m_complete_SR-VP_9_9_2021_65_4B_1_25m___484417___484596___1	Amethyst_Illumina_multi-sample_FINAL_603_Amethyst_Borg_SRVP_65_4B_1_25m_complete_SR-VP_9_9_2021_65_4B_1_25m___484417___484596___1_relaxed_rank_001_alphafold2_ptm_model_1_seed_000	8fgw_B	0.28	25	18	0	2	26	1118	1142	2.716	45	1.494	0.326	8fgw_B Human IFT-A complex structures provide molecular insights into ciliary transport	58.3349	56.31	41.19	71.94
Amethyst_Illumina_multi-sample_FINAL_604	Amethyst_Illumina_multi-sample_FINAL_604_relaxed_rank_001_alphafold2_ptm_model_4_seed_000	2chg_B	0.291	230	146	6	3	224	1	221	4.95e-13	571	2.719	1	2chg_B Replication Factor C domains 1 and 2	84.2854	89.56	37.38	97.56
Amethyst_Illumina_multi-sample_FINAL_605	Amethyst_Illumina_multi-sample_FINAL_605_relaxed_rank_001_alphafold2_ptm_model_5_seed_000	6suj_DDD	0.111	54	43	3	73	122	2	54	0.9986	38	9.684	0.179	6suj_DDD Mutations in SsgB correlate to longitudinal cell division during sporulation of Streptomyces coelicolor	88.4831	95.25	27.83	98.81
Amethyst_Illumina_multi-sample_FINAL_606	Amethyst_Illumina_multi-sample_FINAL_606_relaxed_rank_001_alphafold2_ptm_model_3_seed_000	8e0m_I	0.103	154	119	5	14	153	7	155	1.437	42	10.43	0.254	8e0m_I Homotrimeric variant of tcTRP9, BGL15	91.7282	96.69	39.56	98.88
Amethyst_Illumina_multi-sample_FINAL_608_Amethyst_Borg_SRVP_65_4B_1_25m_complete_SR-VP_9_9_2021_65_4B_1_25m___488441___488785___1	Amethyst_Illumina_multi-sample_FINAL_608_Amethyst_Borg_SRVP_65_4B_1_25m_complete_SR-VP_9_9_2021_65_4B_1_25m___488441___488785___1_relaxed_rank_001_alphafold2_ptm_model_4_seed_000	2fki_A	0.135	103	76	4	18	111	3	101	0.01501	94	4.236	0.998	2fki_A NMR Structure of Protein yjbR from Escherichia coli; Northeast Structural Genomics Consortium Target ER226	93.6766	95.69	65.75	98.25
Amethyst_Illumina_multi-sample_FINAL_609_Amethyst_Borg_SRVP_65_4B_1_25m_complete_SR-VP_9_9_2021_65_4B_1_25m___488938___489258___1	Amethyst_Illumina_multi-sample_FINAL_609_Amethyst_Borg_SRVP_65_4B_1_25m_complete_SR-VP_9_9_2021_65_4B_1_25m___488938___489258___1_relaxed_rank_001_alphafold2_ptm_model_1_seed_000	7yed_c	0.214	28	21	1	75	102	885	911	3.623	38	2.914	0.179	7yed_c In situ structure of polymerase complex of mammalian reovirus in the elongation state	37.9605	36.03	23.34	56.59
Amethyst_Illumina_multi-sample_FINAL_61_Amethyst_Borg_SRVP_65_4B_1_25m_complete_SR-VP_9_9_2021_65_4B_1_25m___28895___29137___1	Amethyst_Illumina_multi-sample_FINAL_61_Amethyst_Borg_SRVP_65_4B_1_25m_complete_SR-VP_9_9_2021_65_4B_1_25m___28895___29137___1_relaxed_rank_001_alphafold2_ptm_model_4_seed_000	6hs6_F	0.111	63	53	2	10	71	6	66	8.268	24	9.958	0.051	6hs6_F C-terminal domain of the TssA component of the type VI secretion system from Burkholderia cenocepacia	69.7107	70.25	53.88	84.75
Amethyst_Illumina_multi-sample_FINAL_610	Amethyst_Illumina_multi-sample_FINAL_610_relaxed_rank_001_alphafold2_ptm_model_1_seed_000	2xhb_A	0.198	212	117	11	111	287	127	320	1.94e-06	177	6.746	1	2xhb_A Crystal structure of DNA polymerase from Thermococcus gorgonarius in complex with hypoxanthine-containing DNA	84.9652	93.88	32.09	98.56
Amethyst_Illumina_multi-sample_FINAL_611_Amethyst_Borg_SRVP_65_4B_1_25m_complete_SR-VP_9_9_2021_65_4B_1_25m___490196___490402___1	Amethyst_Illumina_multi-sample_FINAL_611_Amethyst_Borg_SRVP_65_4B_1_25m_complete_SR-VP_9_9_2021_65_4B_1_25m___490196___490402___1_relaxed_rank_001_alphafold2_ptm_model_3_seed_000	3pkj_C	0.255	43	29	1	19	58	119	161	0.4678	56	5.109	0.663	3pkj_C Human SIRT6 crystal structure in complex with 2'-N-Acetyl ADP ribose	68.5186	66.62	40.59	89.19
Amethyst_Illumina_multi-sample_FINAL_612_Amethyst_Borg_SRVP_65_4B_1_25m_complete_SR-VP_9_9_2021_65_4B_1_25m___490445___490879___1	Amethyst_Illumina_multi-sample_FINAL_612_Amethyst_Borg_SRVP_65_4B_1_25m_complete_SR-VP_9_9_2021_65_4B_1_25m___490445___490879___1_relaxed_rank_001_alphafold2_ptm_model_2_seed_000	2q30_D	0.133	120	70	12	1	108	3	100	0.1104	58	14.08	0.72	2q30_D Crystal structure of a rmlc-like cupin protein (dde_2303) from desulfovibrio desulfuricans subsp. at 1.94 A resolution	45.1139	45.19	24.73	60.44
Amethyst_Illumina_multi-sample_FINAL_613	Amethyst_Illumina_multi-sample_FINAL_613_relaxed_rank_001_alphafold2_ptm_model_3_seed_000	2ost_C	0.135	140	102	11	119	247	3	134	0.001844	94	7.013	0.998	2ost_C The structure of a bacterial homing endonuclease : I-Ssp6803I	85.4932	90.81	30.89	98.44
Amethyst_Illumina_multi-sample_FINAL_614_Amethyst_Borg_SRVP_65_4B_1_25m_complete_SR-VP_9_9_2021_65_4B_1_25m___492153___492458___1	Amethyst_Illumina_multi-sample_FINAL_614_Amethyst_Borg_SRVP_65_4B_1_25m_complete_SR-VP_9_9_2021_65_4B_1_25m___492153___492458___1_relaxed_rank_001_alphafold2_ptm_model_4_seed_000	4pjo_c	0.097	82	61	5	24	99	13	87	1.73	37	9.245	0.164	4pjo_c Minimal U1 snRNP	82.7547	90.62	37.12	97.19
Amethyst_Illumina_multi-sample_FINAL_615	Amethyst_Illumina_multi-sample_FINAL_615_relaxed_rank_001_alphafold2_ptm_model_2_seed_000	1v2b_B	0.158	82	59	5	260	338	56	130	0.1809	59	8.596	0.747	1v2b_B Crystal Structure of PsbP Protein in the Oxygen-Evolving Complex of Photosystem II from Higher Plants	76.7321	81.31	35.94	97.38
Amethyst_Illumina_multi-sample_FINAL_616	Amethyst_Illumina_multi-sample_FINAL_616_relaxed_rank_001_alphafold2_ptm_model_3_seed_000	4k8x_A	0.208	822	476	31	1	714	1	755	1.64e-41	1476	4.995	1	4k8x_A Binary complex of 9N DNA polymerase in the replicative state	90.0219	94.44	29.8	98.5
Amethyst_Illumina_multi-sample_FINAL_618_Amethyst_Borg_SRVP_65_4B_1_25m_complete_SR-VP_9_9_2021_65_4B_1_25m___496627___497115___1	Amethyst_Illumina_multi-sample_FINAL_618_Amethyst_Borg_SRVP_65_4B_1_25m_complete_SR-VP_9_9_2021_65_4B_1_25m___496627___497115___1_relaxed_rank_001_alphafold2_ptm_model_3_seed_000	7uwb_c	0.158	158	105	8	9	147	14	162	0.6768	43	10.48	0.277	7uwb_c Citrus V-ATPase State 2, Highest-Resolution Class	87.0212	89.25	61.47	97.44
Amethyst_Illumina_multi-sample_FINAL_619_Amethyst_Borg_SRVP_65_4B_1_25m_complete_SR-VP_9_9_2021_65_4B_1_25m___497150___497635___1	Amethyst_Illumina_multi-sample_FINAL_619_Amethyst_Borg_SRVP_65_4B_1_25m_complete_SR-VP_9_9_2021_65_4B_1_25m___497150___497635___1_relaxed_rank_001_alphafold2_ptm_model_1_seed_000	6egc_A	0.185	162	91	8	12	157	2	138	2.266	30	21.04	0.09	6egc_A Single-chain version of 2L4HC2_23 (PDB 5J0K)	50.8872	51.84	29.59	67.12
Amethyst_Illumina_multi-sample_FINAL_620_Amethyst_Borg_SRVP_65_4B_1_25m_complete_SR-VP_9_9_2021_65_4B_1_25m___497780___498160___1	Amethyst_Illumina_multi-sample_FINAL_620_Amethyst_Borg_SRVP_65_4B_1_25m_complete_SR-VP_9_9_2021_65_4B_1_25m___497780___498160___1_relaxed_rank_001_alphafold2_ptm_model_5_seed_000	8buu_m	0.29	31	21	1	79	108	30	60	6.214	37	1.534	0.164	8buu_m ARE-ABCF VmlR2 bound to a 70S ribosome	84.3896	88.31	42.69	96.12
Amethyst_Illumina_multi-sample_FINAL_622_Amethyst_Borg_SRVP_65_4B_1_25m_complete_SR-VP_9_9_2021_65_4B_1_25m___498432___499019___1	Amethyst_Illumina_multi-sample_FINAL_622_Amethyst_Borg_SRVP_65_4B_1_25m_complete_SR-VP_9_9_2021_65_4B_1_25m___498432___499019___1_relaxed_rank_001_alphafold2_ptm_model_5_seed_000	4bth_B	0.2	25	20	0	30	54	100	124	2.895	46	1.704	0.353	4bth_B The LeuA146Trp,PheB24Tyr Double Mutant of the Quorum Quenching N-acyl Homoserine Lactone Acylase PvdQ Has an Altered Substrate Specificity Towards Small Acyl Chains	31.6676	30.78	18.14	54.47
Amethyst_Illumina_multi-sample_FINAL_623	Amethyst_Illumina_multi-sample_FINAL_623_relaxed_rank_001_alphafold2_ptm_model_5_seed_000	6rkw_A	0.518	832	363	6	17	814	1	828	1.78e-89	2840	13.03	1	6rkw_A CryoEM structure of the complete E. coli DNA Gyrase complex bound to a 130 bp DNA duplex	89.6583	95	24.2	98.81
Amethyst_Illumina_multi-sample_FINAL_624_Amethyst_Borg_SRVP_65_4B_1_25m_complete_SR-VP_9_9_2021_65_4B_1_25m___501494___501703___1	Amethyst_Illumina_multi-sample_FINAL_624_Amethyst_Borg_SRVP_65_4B_1_25m_complete_SR-VP_9_9_2021_65_4B_1_25m___501494___501703___1_relaxed_rank_001_alphafold2_ptm_model_1_seed_000	7abl_B	0.113	44	38	1	11	53	45	88	7.321	23	12.99	0.045	7abl_B HBV pgRNA T=4 NCP icosahedral symmetry	65.2683	67.38	41.09	79.88
Amethyst_Illumina_multi-sample_FINAL_625_Amethyst_Borg_SRVP_65_4B_1_25m_complete_SR-VP_9_9_2021_65_4B_1_25m___501747___501920___1	Amethyst_Illumina_multi-sample_FINAL_625_Amethyst_Borg_SRVP_65_4B_1_25m_complete_SR-VP_9_9_2021_65_4B_1_25m___501747___501920___1_relaxed_rank_001_alphafold2_ptm_model_5_seed_000	1ub4_C	0.183	49	36	2	3	51	1	45	0.1871	86	1.771	0.993	1ub4_C crystal structure of MazEF complex	82.367	87.38	44.34	93.94
Amethyst_Illumina_multi-sample_FINAL_626	Amethyst_Illumina_multi-sample_FINAL_626_relaxed_rank_001_alphafold2_ptm_model_3_seed_000	7npa_A	0.246	272	138	9	9	216	343	611	1.21e-16	542	3.463	1	7npa_A Crystal structure of the Coenzyme F420-dependent sulfite reductase from Methanothermococcus thermolithotrophicus at 1.55-A resolution	97.2314	98.06	68.5	98.88
Amethyst_Illumina_multi-sample_FINAL_627	Amethyst_Illumina_multi-sample_FINAL_627_relaxed_rank_001_alphafold2_ptm_model_5_seed_000	3igr_B	0.138	202	135	12	46	232	2	179	1.64e-09	298	3.538	1	3igr_B The Crystal Structure of Ribosomal-protein-S5-alanine Acetyltransferase from Vibrio fischeri to 2.0A	93.1214	96.38	41.44	98.81
Amethyst_Illumina_multi-sample_FINAL_628_Amethyst_Borg_SRVP_65_4B_1_25m_complete_SR-VP_9_9_2021_65_4B_1_25m___503657___503845___1	Amethyst_Illumina_multi-sample_FINAL_628_Amethyst_Borg_SRVP_65_4B_1_25m_complete_SR-VP_9_9_2021_65_4B_1_25m___503657___503845___1_relaxed_rank_001_alphafold2_ptm_model_5_seed_000	7cuw_D	0.211	52	41	0	8	59	4	55	8.609	23	12.06	0.045	7cuw_D Ubiquinol Binding Site of Cytochrome bo3 from Escherichia coli	80.6509	83.88	51.38	90.56
Amethyst_Illumina_multi-sample_FINAL_629_Amethyst_Borg_SRVP_65_4B_1_25m_complete_SR-VP_9_9_2021_65_4B_1_25m___504058___504357___1	Amethyst_Illumina_multi-sample_FINAL_629_Amethyst_Borg_SRVP_65_4B_1_25m_complete_SR-VP_9_9_2021_65_4B_1_25m___504058___504357___1_relaxed_rank_001_alphafold2_ptm_model_1_seed_000	3m86_A	0.207	101	76	3	2	99	12	111	3.19e-06	297	2.477	1	3m86_A Crystal structure of the cysteine protease inhibitor, EhICP2, from Entamoeba histolytica	91.1742	95.88	39.41	98.25
Amethyst_Illumina_multi-sample_FINAL_63_Amethyst_Borg_SRVP_65_4B_1_25m_complete_SR-VP_9_9_2021_65_4B_1_25m___29391___29663___1	Amethyst_Illumina_multi-sample_FINAL_63_Amethyst_Borg_SRVP_65_4B_1_25m_complete_SR-VP_9_9_2021_65_4B_1_25m___29391___29663___1_relaxed_rank_001_alphafold2_ptm_model_4_seed_000	4btb_A	0.125	88	74	2	2	86	10	97	6.779	29	5.212	0.082	4btb_A CRYSTAL STRUCTURE OF THE PEPTIDE(PRO)9 BOUND COMPLEX OF N-TERMINAL DOMAIN AND PEPTIDE SUBSTRATE BINDING DOMAIN OF PROLYL-4 HYDROXYLASE (RESIDUES 1-238) TYPE I FROM HUMAN	66.2583	68	43.97	78.75
Amethyst_Illumina_multi-sample_FINAL_630_Amethyst_Borg_SRVP_65_4B_1_25m_complete_SR-VP_9_9_2021_65_4B_1_25m___504768___505181___1	Amethyst_Illumina_multi-sample_FINAL_630_Amethyst_Borg_SRVP_65_4B_1_25m_complete_SR-VP_9_9_2021_65_4B_1_25m___504768___505181___1_relaxed_rank_001_alphafold2_ptm_model_1_seed_000	7wg5_L	0.106	66	58	1	13	78	4	68	4.932	26	13.76	0.063	7wg5_L Cyclic electron transport supercomplex NDH-PSI from Arabidopsis	42.9449	45.12	25.81	59.78
Amethyst_Illumina_multi-sample_FINAL_631_Amethyst_Borg_SRVP_65_4B_1_25m_complete_SR-VP_9_9_2021_65_4B_1_25m___505321___505662___1	Amethyst_Illumina_multi-sample_FINAL_631_Amethyst_Borg_SRVP_65_4B_1_25m_complete_SR-VP_9_9_2021_65_4B_1_25m___505321___505662___1_relaxed_rank_001_alphafold2_ptm_model_2_seed_000	2ids_A	0.336	92	51	3	31	113	15	105	3.48e-10	356	3.787	1	2ids_A Structure of M98A mutant of amicyanin, Cu(I)	84.1393	97.75	35.41	98.88
Amethyst_Illumina_multi-sample_FINAL_632	Amethyst_Illumina_multi-sample_FINAL_632_relaxed_rank_001_alphafold2_ptm_model_1_seed_000	4tkc_A	0.287	108	74	2	41	147	7	112	3.61e-10	434	1.304	1	4tkc_A Japanese Marasmius oreades lectin complexed with mannose	71.6735	83.44	22.55	97.44
Amethyst_Illumina_multi-sample_FINAL_633	Amethyst_Illumina_multi-sample_FINAL_633_relaxed_rank_001_alphafold2_ptm_model_3_seed_000	5u4s_B	0.256	242	169	6	1	239	1	234	5.98e-19	624	2.309	1	5u4s_B Crystal structure of a Short chain dehydrogenase from Burkholderia cenocepacia J2315 in complex with NADP.	93.8137	97.25	49.47	98.88
Amethyst_Illumina_multi-sample_FINAL_634_Amethyst_Borg_SRVP_65_4B_1_25m_complete_SR-VP_9_9_2021_65_4B_1_25m___508621___509229___1	Amethyst_Illumina_multi-sample_FINAL_634_Amethyst_Borg_SRVP_65_4B_1_25m_complete_SR-VP_9_9_2021_65_4B_1_25m___508621___509229___1_relaxed_rank_001_alphafold2_ptm_model_5_seed_000	2r32_A	0.142	147	105	7	53	189	2	137	0.00198	117	13.93	1	2r32_A Crystal Structure of human GITRL variant	61.3769	63	30.92	87.31
Amethyst_Illumina_multi-sample_FINAL_635	Amethyst_Illumina_multi-sample_FINAL_635_relaxed_rank_001_alphafold2_ptm_model_4_seed_000	2dxn_A	0.137	270	166	15	33	244	2	262	4.07e-09	231	6.684	1	2dxn_A Glycerophosphodiesterase from Enterobacter aerogenes	80.9577	88.88	37.41	98.5
Amethyst_Illumina_multi-sample_FINAL_636	Amethyst_Illumina_multi-sample_FINAL_636_relaxed_rank_001_alphafold2_ptm_model_1_seed_000	1bh6_A	0.419	286	148	5	124	404	1	273	8.57e-32	1212	1.724	1	1bh6_A SUBTILISIN DY IN COMPLEX WITH THE SYNTHETIC INHIBITOR N-BENZYLOXYCARBONYL-ALA-PRO-PHE-CHLOROMETHYL KETONE	86.2209	93.56	23.09	98.88
Amethyst_Illumina_multi-sample_FINAL_637_Amethyst_Borg_SRVP_65_4B_1_25m_complete_SR-VP_9_9_2021_65_4B_1_25m___512836___513372___1	Amethyst_Illumina_multi-sample_FINAL_637_Amethyst_Borg_SRVP_65_4B_1_25m_complete_SR-VP_9_9_2021_65_4B_1_25m___512836___513372___1_relaxed_rank_001_alphafold2_ptm_model_3_seed_000	2p9r_A	0.155	109	75	8	21	122	2	100	0.0001331	139	4.647	1	2p9r_A Human alpha2-macroglogulin is composed of multiple domains, as predicted by homology with complement component C3	85.9972	92.62	31.23	98.44
Amethyst_Illumina_multi-sample_FINAL_638	Amethyst_Illumina_multi-sample_FINAL_638_relaxed_rank_001_alphafold2_ptm_model_4_seed_000	1xd5_C	0.437	112	57	4	812	920	1	109	3e-09	428	1.42	1	1xd5_C Crystal structures of novel monomeric monocot mannose-binding lectins from Gastrodia elata	82.7003	92.88	19.12	98.44
Amethyst_Illumina_multi-sample_FINAL_639	Amethyst_Illumina_multi-sample_FINAL_639_relaxed_rank_001_alphafold2_ptm_model_3_seed_000	4ad0_A	0.204	337	197	15	49	345	5	310	3.31e-16	435	3.795	1	4ad0_A Structure of the GH99 endo-alpha-mannosidase from Bacteriodes thetaiotaomicron in complex with BIS-TRIS-Propane	88.7691	97.94	26.91	98.94
Amethyst_Illumina_multi-sample_FINAL_64_Amethyst_Borg_SRVP_65_4B_1_25m_complete_SR-VP_9_9_2021_65_4B_1_25m___29762___30067___1	Amethyst_Illumina_multi-sample_FINAL_64_Amethyst_Borg_SRVP_65_4B_1_25m_complete_SR-VP_9_9_2021_65_4B_1_25m___29762___30067___1_relaxed_rank_001_alphafold2_ptm_model_1_seed_000	3fav_C	0.133	75	61	2	26	97	11	84	2.959	40	6.76	0.214	3fav_C Structure of the CFP10-ESAT6 complex from Mycobacterium tuberculosis	92.9028	94.69	51.5	97.19
Amethyst_Illumina_multi-sample_FINAL_640	Amethyst_Illumina_multi-sample_FINAL_640_relaxed_rank_001_alphafold2_ptm_model_4_seed_000	4ad0_C	0.185	335	207	13	50	346	5	311	3.06e-14	400	3.799	1	4ad0_C Structure of the GH99 endo-alpha-mannosidase from Bacteriodes thetaiotaomicron in complex with BIS-TRIS-Propane	89.1578	97.06	25.88	98.94
Amethyst_Illumina_multi-sample_FINAL_641	Amethyst_Illumina_multi-sample_FINAL_641_relaxed_rank_001_alphafold2_ptm_model_4_seed_000	6kgf_C	0.201	154	104	10	23	164	1	147	9.89e-08	354	2.52	1	6kgf_C Crystal structure of CaDoc0917(R16D)-CaCohA2 complex at pH 8.2	85.6477	90	27.5	97.94
Amethyst_Illumina_multi-sample_FINAL_642	Amethyst_Illumina_multi-sample_FINAL_642_relaxed_rank_001_alphafold2_ptm_model_4_seed_000	2dxn_A	0.194	272	156	13	381	606	1	255	2.68e-11	359	4.71	1	2dxn_A Glycerophosphodiesterase from Enterobacter aerogenes	88.9082	93.75	29.3	98.5
Amethyst_Illumina_multi-sample_FINAL_644_Amethyst_Borg_SRVP_65_4B_1_25m_complete_SR-VP_9_9_2021_65_4B_1_25m___526016___526228___1	Amethyst_Illumina_multi-sample_FINAL_644_Amethyst_Borg_SRVP_65_4B_1_25m_complete_SR-VP_9_9_2021_65_4B_1_25m___526016___526228___1_relaxed_rank_001_alphafold2_ptm_model_1_seed_000	7oya_B1	0.318	22	15	0	18	39	130	151	5.775	31	1.202	0.098	7oya_B1 Cryo-EM structure of the 1 hpf zebrafish embryo 80S ribosome	69.8223	69	48.75	85
Amethyst_Illumina_multi-sample_FINAL_645	Amethyst_Illumina_multi-sample_FINAL_645_relaxed_rank_001_alphafold2_ptm_model_4_seed_000	7nb6_E	0.16	362	254	15	17	366	2	325	8.728e-05	202	10.68	1	7nb6_E Structure of the autoinducer-2 exporter TqsA from E. coli	79.8382	88.38	38.75	97.81
Amethyst_Illumina_multi-sample_FINAL_646	Amethyst_Illumina_multi-sample_FINAL_646_relaxed_rank_001_alphafold2_ptm_model_5_seed_000	5aji_F	0.235	251	179	5	112	356	3	246	2.15e-18	573	6.185	1	5aji_F MscS D67R1 high resolution	88.3112	93.69	31.36	98.44
Amethyst_Illumina_multi-sample_FINAL_647_Amethyst_Borg_SRVP_65_4B_1_25m_complete_SR-VP_9_9_2021_65_4B_1_25m___528664___529032___1	Amethyst_Illumina_multi-sample_FINAL_647_Amethyst_Borg_SRVP_65_4B_1_25m_complete_SR-VP_9_9_2021_65_4B_1_25m___528664___529032___1_relaxed_rank_001_alphafold2_ptm_model_4_seed_000	7xti_k	0.215	93	56	4	20	105	345	427	6.925e-05	183	2.2	1	7xti_k RNA polymerase II elongation complex transcribing a nucleosome (EC58hex)	90.3383	93.25	53.5	97.94
Amethyst_Illumina_multi-sample_FINAL_648	Amethyst_Illumina_multi-sample_FINAL_648_relaxed_rank_001_alphafold2_ptm_model_5_seed_000	1wcq_C	0.15	279	153	15	28	259	358	599	7.93e-08	186	15.41	1	1wcq_C Mutagenesis of the Nucleophilic Tyrosine in a Bacterial Sialidase to Phenylalanine.	67.0712	75.75	22.39	98.44
Amethyst_Illumina_multi-sample_FINAL_649	Amethyst_Illumina_multi-sample_FINAL_649_relaxed_rank_001_alphafold2_ptm_model_3_seed_000	3a05_A	0.396	419	181	6	6	418	3	355	5.32e-33	1286	3.667	1	3a05_A Crystal structure of tryptophanyl-tRNA synthetase from hyperthermophilic archaeon, Aeropyrum pernix K1 complex with tryptophan	93.9582	96.38	45.62	98.75
Amethyst_Illumina_multi-sample_FINAL_651	Amethyst_Illumina_multi-sample_FINAL_651_relaxed_rank_001_alphafold2_ptm_model_1_seed_000	4tkc_A	0.311	109	72	2	324	431	7	113	2.06e-10	447	1.331	1	4tkc_A Japanese Marasmius oreades lectin complexed with mannose	83.6345	89.81	24.58	97.94
Amethyst_Illumina_multi-sample_FINAL_652	Amethyst_Illumina_multi-sample_FINAL_652_relaxed_rank_001_alphafold2_ptm_model_5_seed_000	5k6w_B	0.113	352	211	24	49	357	179	472	1.796e-05	107	15.02	1	5k6w_B Sidekick-1 immunoglobulin domains 1-5	69.6712	73.69	22.39	98.88
Amethyst_Illumina_multi-sample_FINAL_653_Amethyst_Borg_SRVP_65_4B_1_25m_complete_SR-VP_9_9_2021_65_4B_1_25m___536057___536569___1	Amethyst_Illumina_multi-sample_FINAL_653_Amethyst_Borg_SRVP_65_4B_1_25m_complete_SR-VP_9_9_2021_65_4B_1_25m___536057___536569___1_relaxed_rank_001_alphafold2_ptm_model_4_seed_000	6rpt_A	0.126	126	87	6	50	170	6	113	5.593e-05	175	4.547	1	6rpt_A Structure of tick complement inhibitor CirpT1 complexed with macroglobubulin domain 4 of human complement C5	66.5186	73.19	28.81	95.81
Amethyst_Illumina_multi-sample_FINAL_654	Amethyst_Illumina_multi-sample_FINAL_654_relaxed_rank_001_alphafold2_ptm_model_4_seed_000	6fwv_B	0.152	341	198	28	200	483	122	428	5.5e-10	206	15.64	1	6fwv_B The Bacillus anthracis TIE protein	66.2366	73.81	19.72	98.5
Amethyst_Illumina_multi-sample_FINAL_655_Amethyst_Borg_SRVP_65_4B_1_25m_complete_SR-VP_9_9_2021_65_4B_1_25m___538621___538935___1	Amethyst_Illumina_multi-sample_FINAL_655_Amethyst_Borg_SRVP_65_4B_1_25m_complete_SR-VP_9_9_2021_65_4B_1_25m___538621___538935___1_relaxed_rank_001_alphafold2_ptm_model_2_seed_000	7zai_6	0.415	89	49	2	17	104	1	87	5.65e-10	385	1.102	1	7zai_6 Cryo-EM structure of a Pyrococcus abyssi 30S bound to Met-initiator tRNA, mRNA and aIF1A.	87.0817	94.19	36.62	98.25
Amethyst_Illumina_multi-sample_FINAL_656_Amethyst_Borg_SRVP_65_4B_1_25m_complete_SR-VP_9_9_2021_65_4B_1_25m___539151___539303___1	Amethyst_Illumina_multi-sample_FINAL_656_Amethyst_Borg_SRVP_65_4B_1_25m_complete_SR-VP_9_9_2021_65_4B_1_25m___539151___539303___1_relaxed_rank_001_alphafold2_ptm_model_1_seed_000	3t9d_A	0.312	16	11	0	23	38	303	318	7.453	26	1.472	0.063	3t9d_A Crystal structure of the catalytic domain of human diphosphoinositol pentakisphosphate kinase 2 (PPIP5K2) in complex with AMPPNP and 5-(PP)-IP5 (5-IP7)	60.3464	62.19	44.31	69.62
Amethyst_Illumina_multi-sample_FINAL_658	Amethyst_Illumina_multi-sample_FINAL_658_relaxed_rank_001_alphafold2_ptm_model_5_seed_000	2mnh_A	0.065	167	89	11	73	232	26	132	4.014	18	11.45	0.02	2mnh_A Refined structure of outer membrane protein x in nanodisc by measuring residual dipolar couplings	84.7915	94.94	23.27	98.88
Amethyst_Illumina_multi-sample_FINAL_659_Amethyst_Borg_SRVP_65_4B_1_25m_complete_SR-VP_9_9_2021_65_4B_1_25m___541260___541751___1	Amethyst_Illumina_multi-sample_FINAL_659_Amethyst_Borg_SRVP_65_4B_1_25m_complete_SR-VP_9_9_2021_65_4B_1_25m___541260___541751___1_relaxed_rank_001_alphafold2_ptm_model_2_seed_000	3obh_B	0.162	37	31	0	87	123	3	39	6.484	35	2.466	0.138	3obh_B X-ray crystal structure of protein SP_0782 (7-79) from Streptococcus pneumoniae. Northeast Structural Genomics Consortium Target SpR104	87.0884	94.69	32.62	98.75
Amethyst_Illumina_multi-sample_FINAL_660	Amethyst_Illumina_multi-sample_FINAL_660_relaxed_rank_001_alphafold2_ptm_model_3_seed_000	7y7u_B	0.285	280	195	4	5	283	2	277	1.25e-32	1085	2.263	1	7y7u_B Dimeric structure of a Quorum-Quenching metallo-hydrolase, LrsL	96.184	97.5	42.59	98.94
Amethyst_Illumina_multi-sample_FINAL_661_Amethyst_Borg_SRVP_65_4B_1_25m_complete_SR-VP_9_9_2021_65_4B_1_25m___542845___543324___1	Amethyst_Illumina_multi-sample_FINAL_661_Amethyst_Borg_SRVP_65_4B_1_25m_complete_SR-VP_9_9_2021_65_4B_1_25m___542845___543324___1_relaxed_rank_001_alphafold2_ptm_model_3_seed_000	6ooc_F	0.129	154	100	8	34	156	15	165	0.01497	94	6.005	0.998	6ooc_F Structure of the pterocarpan synthase dirigent protein GePTS1	84.8962	98.44	28.8	98.94
Amethyst_Illumina_multi-sample_FINAL_662	Amethyst_Illumina_multi-sample_FINAL_662_relaxed_rank_001_alphafold2_ptm_model_2_seed_000	8bdw_H	0.207	106	70	5	180	282	2	96	3.692e-05	211	3.21	1	8bdw_H Crystal structure of CnaB2 domain from Lactobacillus plantarum	89.138	94.94	36.44	98.62
Amethyst_Illumina_multi-sample_FINAL_663_Amethyst_Borg_SRVP_65_4B_1_25m_complete_SR-VP_9_9_2021_65_4B_1_25m___544499___545047___1	Amethyst_Illumina_multi-sample_FINAL_663_Amethyst_Borg_SRVP_65_4B_1_25m_complete_SR-VP_9_9_2021_65_4B_1_25m___544499___545047___1_relaxed_rank_001_alphafold2_ptm_model_5_seed_000	7eel_H	0.112	125	98	7	61	178	20	138	0.0007365	124	4.784	1	7eel_H Cyanophage Pam1 capsid asymmetric unit	79.3525	97.31	27.08	98.88
Amethyst_Illumina_multi-sample_FINAL_664	Amethyst_Illumina_multi-sample_FINAL_664_relaxed_rank_001_alphafold2_ptm_model_5_seed_000	8a56_A	0.319	454	290	11	4	449	2	444	7.08e-50	1752	1.752	1	8a56_A Coenzyme A-persulfide reductase (CoAPR) from Enterococcus faecalis	95.7137	97.25	44.97	98.94
Amethyst_Illumina_multi-sample_FINAL_665_Amethyst_Borg_SRVP_65_4B_1_25m_complete_SR-VP_9_9_2021_65_4B_1_25m___547054___547608___1	Amethyst_Illumina_multi-sample_FINAL_665_Amethyst_Borg_SRVP_65_4B_1_25m_complete_SR-VP_9_9_2021_65_4B_1_25m___547054___547608___1_relaxed_rank_001_alphafold2_ptm_model_4_seed_000	2dt9_B	0.147	95	66	4	33	126	9	89	0.03977	62	7.832	0.817	2dt9_B Crystal structure of the regulatory subunit of aspartate kinase from Thermus flavus	34.1214	34.16	19.38	51.94
Amethyst_Illumina_multi-sample_FINAL_666_Amethyst_Borg_SRVP_65_4B_1_25m_complete_SR-VP_9_9_2021_65_4B_1_25m___547711___548040___1	Amethyst_Illumina_multi-sample_FINAL_666_Amethyst_Borg_SRVP_65_4B_1_25m_complete_SR-VP_9_9_2021_65_4B_1_25m___547711___548040___1_relaxed_rank_001_alphafold2_ptm_model_5_seed_000	7mu5_E	0.202	99	74	3	1	96	7	103	0.04979	112	3.01	1	7mu5_E Human DCTPP1 bound to Triptolide	95.32	98.44	61.91	98.88
Amethyst_Illumina_multi-sample_FINAL_667	Amethyst_Illumina_multi-sample_FINAL_667_relaxed_rank_001_alphafold2_ptm_model_4_seed_000	1cvr_A	0.177	501	318	22	343	827	10	432	1.18e-27	877	3.791	1	1cvr_A Crystal structure of the Arg specific cysteine proteinase gingipain R (RGPB)	90.1155	94.88	22.97	98.88
Amethyst_Illumina_multi-sample_FINAL_668	Amethyst_Illumina_multi-sample_FINAL_668_relaxed_rank_001_alphafold2_ptm_model_2_seed_000	1xd6_A	0.36	111	65	4	168	274	2	110	2.22e-09	429	1.783	1	1xd6_A Crystal structures of novel monomeric monocot mannose-binding lectins from Gastrodia elata	88.6446	94.88	30.44	98.62
Amethyst_Illumina_multi-sample_FINAL_669	Amethyst_Illumina_multi-sample_FINAL_669_relaxed_rank_001_alphafold2_ptm_model_4_seed_000	3pdd_A	0.119	235	140	18	24	254	5	176	2.721e-05	140	7.917	1	3pdd_A Structures of Clostridium thermocellum CbhA fibronectin(III)-like modules	58.4681	55.56	24.17	94.69
Amethyst_Illumina_multi-sample_FINAL_67	Amethyst_Illumina_multi-sample_FINAL_67_relaxed_rank_001_alphafold2_ptm_model_5_seed_000	5zi8_B	0.126	111	78	5	88	193	5	101	0.1661	65	14.3	0.872	5zi8_B Crystal structure of the PadR-family transcriptional regulator Rv3488 of Mycobacterium tuberculosis H37Rv in complex with cadmium ion	80.2109	86.19	23.47	95.25
Amethyst_Illumina_multi-sample_FINAL_670	Amethyst_Illumina_multi-sample_FINAL_670_relaxed_rank_001_alphafold2_ptm_model_2_seed_000	7zgj_A	0.13	346	217	29	44	328	5	327	1.03e-08	195	16.38	1	7zgj_A Trypanosoma brucei gambiense ISG65 in complex with human complement component C3	88.4829	96.94	29.73	98.88
Amethyst_Illumina_multi-sample_FINAL_671_Amethyst_Borg_SRVP_65_4B_1_25m_complete_SR-VP_9_9_2021_65_4B_1_25m___554590___555135___1	Amethyst_Illumina_multi-sample_FINAL_671_Amethyst_Borg_SRVP_65_4B_1_25m_complete_SR-VP_9_9_2021_65_4B_1_25m___554590___555135___1_relaxed_rank_001_alphafold2_ptm_model_5_seed_000	4u5y_A	0.25	172	121	5	5	175	1	165	4.24e-16	576	1.963	1	4u5y_A Crystal Structure of the complex between the GNAT domain of S. lividans PAT and the acetyl-CoA synthetase C-terminal domain of S. enterica	94.0308	96.69	38.25	98.88
Amethyst_Illumina_multi-sample_FINAL_672	Amethyst_Illumina_multi-sample_FINAL_672_relaxed_rank_001_alphafold2_ptm_model_5_seed_000	5bkk_A	0.228	241	159	6	137	371	4	223	6.2e-12	355	10.86	1	5bkk_A bbTBA-bound closed MthK channel in nanodisc	85.5837	88.69	48.22	97
Amethyst_Illumina_multi-sample_FINAL_673_Amethyst_Borg_SRVP_65_4B_1_25m_complete_SR-VP_9_9_2021_65_4B_1_25m___556892___557203___1	Amethyst_Illumina_multi-sample_FINAL_673_Amethyst_Borg_SRVP_65_4B_1_25m_complete_SR-VP_9_9_2021_65_4B_1_25m___556892___557203___1_relaxed_rank_001_alphafold2_ptm_model_4_seed_000	3znu_J	0.127	86	70	4	3	85	2	85	0.0008744	149	2.312	1	3znu_J Crystal structure of ClcF in crystal form 2	95.4788	97	58.12	98.62
Amethyst_Illumina_multi-sample_FINAL_674	Amethyst_Illumina_multi-sample_FINAL_674_relaxed_rank_001_alphafold2_ptm_model_4_seed_000	5w6p_D	0.131	381	200	32	27	338	121	439	4.751e-05	137	8.37	1	5w6p_D Crystal structure of Bacteriophage CBA120 tailspike protein 2 enzymatically active domain (TSP2dN, orf211)	90.9917	96.69	36.47	98.94
Amethyst_Illumina_multi-sample_FINAL_675	Amethyst_Illumina_multi-sample_FINAL_675_relaxed_rank_001_alphafold2_ptm_model_3_seed_000	3qb8_B	0.195	210	151	8	12	217	2	197	5.45e-15	501	2.436	1	3qb8_B Paramecium Chlorella Bursaria Virus1 Putative ORF A654L is a Polyamine Acetyltransferase	94.0911	96.94	39.62	98.81
Amethyst_Illumina_multi-sample_FINAL_676	Amethyst_Illumina_multi-sample_FINAL_676_relaxed_rank_001_alphafold2_ptm_model_4_seed_000	5o5c_B	0.176	562	347	23	26	573	4	463	2.62e-29	1002	4.016	1	5o5c_B The crystal structure of DfoJ, the desferrioxamine biosynthetic pathway lysine decarboxylase from the fire blight disease pathogen Erwinia amylovora	91.8381	95.75	33.06	98.88
Amethyst_Illumina_multi-sample_FINAL_678	Amethyst_Illumina_multi-sample_FINAL_678_relaxed_rank_001_alphafold2_ptm_model_3_seed_000	4yak_C	0.389	455	273	3	19	471	3	454	8.53e-47	1753	3.078	1	4yak_C Ca. Korarchaeum cryptofilum dinucleotide forming Acetyl-coenzyme A synthetase 1 in complex with coenzyme A, acetyl-coenzyme A and with phosphorylated phosphohistidine segment (site I orientation)	89.0129	93	22.97	98.25
Amethyst_Illumina_multi-sample_FINAL_679_Amethyst_Borg_SRVP_65_4B_1_25m_complete_SR-VP_9_9_2021_65_4B_1_25m___564401___564979___1	Amethyst_Illumina_multi-sample_FINAL_679_Amethyst_Borg_SRVP_65_4B_1_25m_complete_SR-VP_9_9_2021_65_4B_1_25m___564401___564979___1_relaxed_rank_001_alphafold2_ptm_model_4_seed_000	6i5o_A	0.115	139	79	12	71	192	1	112	0.00266	87	8.07	0.994	6i5o_A Crystal structure of SPBc2 prophage-derived protein YomS	67.3141	79.62	23.22	97.19
Amethyst_Illumina_multi-sample_FINAL_68	Amethyst_Illumina_multi-sample_FINAL_68_relaxed_rank_001_alphafold2_ptm_model_4_seed_000	6qpq_D	0.157	89	55	5	204	288	1	73	0.09552	59	4.395	0.747	6qpq_D The structure of the cohesin head module elucidates the mechanism of ring opening	56.1964	57.34	27.88	84.31
Amethyst_Illumina_multi-sample_FINAL_680_Amethyst_Borg_SRVP_65_4B_1_25m_complete_SR-VP_9_9_2021_65_4B_1_25m___565199___565813___1	Amethyst_Illumina_multi-sample_FINAL_680_Amethyst_Borg_SRVP_65_4B_1_25m_complete_SR-VP_9_9_2021_65_4B_1_25m___565199___565813___1_relaxed_rank_001_alphafold2_ptm_model_4_seed_000	2g40_A	0.145	199	131	10	5	199	1	164	2.257e-05	149	6.11	1	2g40_A Crystal structure of a duf162 family protein (dr_1909) from deinococcus radiodurans at 1.70 A resolution	97.042	98	83.44	98.94
Amethyst_Illumina_multi-sample_FINAL_682	Amethyst_Illumina_multi-sample_FINAL_682_relaxed_rank_001_alphafold2_ptm_model_5_seed_000	5xu1_M	0.248	423	269	19	6	413	2	390	2.42e-23	770	6.901	1	5xu1_M Structure of a non-canonical ABC transporter from Streptococcus pneumoniae R6	83.9151	89.44	30.45	95.75
Amethyst_Illumina_multi-sample_FINAL_683	Amethyst_Illumina_multi-sample_FINAL_683_relaxed_rank_001_alphafold2_ptm_model_3_seed_000	7nfu_B	0.2	259	146	12	2	257	13	213	8.19e-08	262	7.089	1	7nfu_B Crystal structure of C-terminally truncated Geobacillus thermoleovorans nucleoid occlusion protein Noc	64.9855	70.25	25.27	93.75
[truncated: 7,881 more rows]
[truncated: 1 more columns]

## Sheet: Supp. Data 3 Amethyst
query	Gene #	Subfam	Sequential	target	fident	alnlen	mismatch	gapopen	qstart	qend	tstart	tend	evalue	rmsd	prob	Median pLDDT	bits	theader
[truncated: 1,276 more rows]

## Sheet: Supp. Data 4 Amber
query	Gene #	Subfam		target	fident	alnlen	mismatch	gapopen	qstart	qend	tstart	tend	evalue	rmsd	prob	Median pLDDT	bits	theader
[truncated: 1,277 more rows]

## Sheet: Supp. Data 5 Black
query	Gene	Subfam	Sequential	target	fident	alnlen	mismatch	gapopen	qstart	qend	tstart	tend	evalue	rmsd	prob	Median pLDDT	bits	theader
[truncated: 1,171 more rows]

[truncated: 16 more sheets: Supp. Data 6 Cobalt, Supp. Data 7 Green, Supp. Data 8A Orange, Supp. Data 8B Ruby, Supp. Data 9 subfam  counts, Supp. Data 11 SAMP convergence, Supp. Data 12 SJR_analysis, Supp. Data 13 Capsid multimers, Supp. Data 15 capsid regions, Supp. Data 17 Metabolism, Supp. Data 21 NCLDV repeats, Supp. Data 22 NCLDV sequences, Supp. Data 23 Borg and Mp, Supp. Data 24, Supp. Data 25, Supp. Data 26]
